# Supplementary material for: Transcriptome and QTL mapping analyses of major QTL genes controlling glucosinolate contents in vegetable- and oilseed-type Brassica rapa plants
Source: Front Plant Sci. 2023 Jan 18;13:1067508. doi: 10.3389/fpls.2022.1067508 (PMC9891538; doi:10.3389/fpls.2022.1067508)
Supplement: Supplementary file 2 [file DataSheet_2.zip]

Archive with 6 entries (6 files):
- Supplementary Table S1. Amounts of GSLs between Chiifu and LP08 in LD and SD.xlsx
- Supplementary Table S2. list of B rapa 160 GSL genes.xlsx
- Supplementary Table S3. list of DEGs between LP08 and Chiifu at light and dark.xlsx
- Supplementary Table S4. List of 79 DEGs related to GSL pathway.xlsx
- Supplementary Table S5 HPLC data of 97_F6_RIL_and_parental lines.xlsx
- Supplementary Table S6. Primers used in this study.xlsx
