# Supplementary material for: Transcriptome and QTL mapping analyses of major QTL genes controlling glucosinolate contents in vegetable- and oilseed-type Brassica rapa plants
Source: Front Plant Sci. 2023 Jan 18;13:1067508. doi: 10.3389/fpls.2022.1067508 (PMC9891538; doi:10.3389/fpls.2022.1067508)
Supplement: Supplementary file 2 [file DataSheet_2.zip › Supplementary Table S1. Amounts of GSLs between Chiifu and LP08 in LD and SD.xlsx]

## Sheet: Sheet1
Brassica rapa		GSLs Content (nMol/g FW)												Total Alp	Total Ind	Total GSLs
		Aliphatic GSL group							Indolic GSL group				Aromatic
Line	Rep.	PGT	GRA	GAS	GNA	GNP	GBN	GER	GBC	4-HGB	4-MTGB	NGB	GNT
LP08 (LD)	1	21.2041	0	23.8427	0	5006.04	27.1286	61.6869	34.4887	20.7403	68.434	156.477	4.49429	5139.9	280.14	5424.53
	2	22.1436	0	22.9799	0	5023.51	27.0399	58.343	35.205	21.6156	67.4549	156.06	5.50883	5154.02	280.336	5439.86
	3	20.8459	0	23.3843	0	5022.57	27.2045	57.936	35.4064	21.8428	67.711	156.034	5.56306	5151.95	280.994	5438.5
Average		21.3979	0	23.4023	0	5017.37	27.1243	59.3219	35.0333	21.3995	67.8666	156.19	5.18872	5148.62	280.49	5434.3
Chiifu(LD)	1	30.0687	1317.02	42.72	93.8532	796.716	349.225	4.71949	49.5511	120.57	43.1268	28.9148	6.62546	2634.32	242.163	2883.11
	2	30.7852	1308.7	42.356	92.14	792.315	345.062	4.97213	52.2007	117.303	42.5811	28.8289	6.35747	2616.33	240.914	2863.6
	3	31.4599	1305.74	42.8413	92.4467	791.369	347.251	5.31423	50.3193	117.93	42.6584	28.8862	6.75945	2616.42	239.794	2862.97
Average		30.7713	1310.49	42.6391	92.8133	793.466	347.179	5.00195	50.6904	118.601	42.7888	28.8766	6.58079	2622.36	240.957	2869.9
LP08 (SD)	1	46.4892	-	54.4177	-	11553.4	57.7002	149.367	25.6594	110.746	32.1947	16.4578	30.3172	11861.4	185.058	12076.7
	2	50.872	-	55.9141	-	11555	58.3777	150.762	26.9587	109.934	33.4993	16.5238	26.1984	11871	186.916	12084.1
	3	54.8965	-	54.3874	-	11513.5	59.0299	149.81	27.3904	109.688	36.7707	16.39	28.3009	11831.6	190.239	12050.2
Average		50.7525	-	54.9064	-	11540.6	58.3693	149.98	26.6695	110.123	34.1549	16.4572	28.2722	11854.6	187.404	12070.3
Chiifu (SD)	1	45.329	1468.67	58.243	124.435	1235.4	541.686	5.90213	70.0714	142.684	44.2082	34.9094	7.16144	3479.67	291.873	3778.71
	2	44.2781	1474.96	60.6088	124.086	1230.74	544.75	6.28108	67.8149	142.429	44.2254	35.1429	8.23341	3485.71	289.612	3783.55
	3	44.6005	1474.13	59.8809	126.095	1233.25	542.712	6.58634	75.9857	142.931	44.4943	35.2287	8.20151	3487.26	298.64	3794.1
Average		44.7359	1472.59	59.5776	124.872	1233.13	543.049	6.25652	71.2907	142.681	44.3093	35.0937	7.86545	3484.21	293.375	3785.45
