# Supplementary material for: Transcriptome and QTL mapping analyses of major QTL genes controlling glucosinolate contents in vegetable- and oilseed-type Brassica rapa plants
Source: Front Plant Sci. 2023 Jan 18;13:1067508. doi: 10.3389/fpls.2022.1067508 (PMC9891538; doi:10.3389/fpls.2022.1067508)
Supplement: Supplementary file 2 [file DataSheet_2.zip › Supplementary Table S2. list of B rapa 160 GSL genes.xlsx]

## Sheet: Sheet1
Stages	Br Gene name	Brassica rapa ID
Transcription factors	BrOBP2.1	Bra030696
	BrOBP2.2	Bra031588
	BrOBP2.3	Bra035667
	BrMYB28.2	Bra035929
	BrMYB28.1	Bra012961
	BrMYB28.3	Bra029311
	BrMYB29.1	Bra005949
	BrMYB34.2	Bra013000
	BrMYB34.1	Bra035954
	BrMYB34.3	Bra029349
	BrMYB34.4	Bra029350
	BrMYB51.2	Bra016553
	BrMYB51.3	Bra025666
	BrMYB51.1	Bra031035
	BrMYB118.1	Bra033027
	BrMYB118.2	Bra025299
	BrMYB122.1	Bra015939
	BrMYB122.2	Bra008131
Side-chain elongation	BrBCAT3.1	Bra017964
	BrBCAT3.2	Bra029966
	BrBCAT4.1	Bra022448
	BrBCAT4.2	Bra001761
	BrBCAT4.4	Bra014235
	BrBCAT4.3	Bra018831
	BrBAT5.1	Bra000760
	BrBAT5.2	Bra029434
	BrBAT5.3	Bra019352
	BrIPMI-LSU1.1	Bra040341
	BrIPMI-LSU1.2	Bra032708
	BrIPMI-SSU2	Bra004744
	BrIPMI-SSU3	Bra004743
	BrIPMDH1.1	Bra023450
	BrIPMDH1.2	Bra035169
	BrIPMDH1.3	Bra008464
	BrIPMDH1.4	Bra008466
	BrIPMDH3.1	Bra008463
	BrIPMDH3.2	Bra035169
	BrMAM1.1	Bra018524
	BrMAM1.2	Bra029355
	BrMAM3.1	Bra021947
	BrMAM3.2	Bra013011
Core structure formation	BrCYP79B3.1	Bra017871
	BrCYP79B3.2	Bra011821
	BrCYP79B3.3	Bra010644
	BrCYP79F1	Bra026058
	BrCYP83A1.1	Bra016908
	BrCYP83A1.2	Bra032734
	BrCYP83B1	Bra034941
	BrGSTF9.1	Bra022815
	BrGSTF9.2	Bra021673
	BrGSTF10	Bra022816
	BrGSTF11.1	Bra032010
	BrGSTF11.2	Bra023602
	BrGSTF11.3	Bra008570
	BrGSTU20	Bra003645
	BrGGP1.1	Bra010283
	BrGGP1.2	Bra011201
	BrGGP1.3	Bra024068
	BrGGP1.4	Bra039220
	BrGGP1.5	Bra010282
	BrSUR1.1	Bra036490
	BrSUR1.2	Bra011026
	BrSUR1.3	Bra036703
	BrSUR1.4	Bra024204
	BrUGT74B1	Bra024634
	BrUGT74C1.1	Bra021743
	BrUGT74C1.2	Bra005641
	BrST5a.1	Bra008132
	BrST5a.2	Bra003726
	BrST5b.1	Bra015938
	BrST5b.2	Bra003818
	BrST5b.3	Bra015936
	BrST5b.4	Bra027880
	BrST5b.5	Bra027623
	BrST5b.6	Bra027118
	BrST5b.7	Bra027117
	BrST5b.8	Bra003817
	BrST5b.9	Bra031476
	BrST5c	Bra025668
Secondary modification	BrFMOGS-OX2	Bra027035
	BrFMOGS-OX4	Bra027032
	BrFMOGS-OX5.1	Bra026988
	BrFMOGS-OX5.2	Bra016787
	BrFMOGS-OX5.3	Bra019747
	BrFMOGS-OX5.4	Bra026986
	BrAOP1.1	Bra034182
	BrAOP1.2	Bra034181
	BrAOP1.3	Bra000847
	BrAOP1.4	Bra018992
	BrAOP2.1	Bra034180
	BrAOP2.2	Bra018521
	BrGSL-OH.1	Bra022920
	BrGSL-OH.2	Bra021670
	BrGSL-OH.3	Bra021671
	BrGSL-OH.4	Bra021672
	BrGSL-OH.5	Bra031533
	BrGSL-OH.6	Bra031532
	BrGSL-OH.7	Bra015513
	BrGSL-OH.8	Bra015515
	BrGSL-OH.9	Bra007607
	BrCYP81F2.1	Bra020459
	BrCYP81F2.2	Bra006830
	BrCYP81F2.3	Bra011761
	BrCYP81F2.4	Bra011762
	BrCYP81F4.1	Bra010598
	BrCYP81F4.2	Bra011759
	BrCYP81F4.3	Bra010597
	BrCYP81F4.4	Bra011758
	BrIGMT1.1	Bra012269
	BrIGMT1.2	Bra012270
	BrIGMT2	Bra016432
	BrIGMT5.1	Bra015719
	BrIGMT5.2	Bra003707
Co-substrate pathway	BrBZO1.1	Bra038189
	BrBZO1.2	Bra004132
	BrBZO1.3	Bra039743
	BrAPK1.1	Bra039818
	BrAPK1.2	Bra013120
	BrAPK1.3	Bra024443
	BrAPK2.1	Bra011822
	BrAPK2.2	Bra017872
	BrAPK2.3	Bra010645
	BrCHY1.1	Bra031802
	BrCHY1.2	Bra039968
	BrCHY1.3	Bra018392
	BrCHY1.4	Bra039975
	BrCHY1.5	Bra018395
	BrGSH1_PAD2.1	Bra013675
	BrGSH1_PAD2.2	Bra019332
	BrGSH1_PAD2.3	Bra019333
	BrAAO4.1	Bra015330
	BrAAO4.2	Bra019448
	BrAAO4.3	Bra020140
	BrAAO4.4	Bra002347
	BrAAO4.5	Bra034975
Breakdown pathway	BrTGG1.1	Bra039825
	BrTGG1.2	Bra039824
	BrTGG1.3	Bra039823
	BrTGG1.4	Bra004012
	BrTGG1.5	Bra016676
	BrTGG1.6	Bra039705
	BrTGG1.7	Bra023838
	BrTGG4.1	Bra030473
	BrTGG4.2	Bra014287
	BrESP.1	Bra037958
	BrESP.2	Bra039702
	BrNSP1	Bra040923
	BrNSP5	Bra037506
	BrPEN2	Bra004833
	BrPEN3.1	Bra003527
	BrPEN3.2	Bra016669
	BrPEN3.3	Bra026156
	BrPEN3.4	Bra026157
	BrPEN3.5	Bra021173
	BrPEN3.6	Bra026124
	BrPEN3.7	Bra023065
	BrCAD1.1	Bra033718
	BrCAD1.2	Bra027525
	BrCAD1.3	Bra036010
	BrCAD1.4	Bra027526
	BrCAD1.5	Bra032535
