# Supplementary material for: Transcriptome and QTL mapping analyses of major QTL genes controlling glucosinolate contents in vegetable- and oilseed-type Brassica rapa plants
Source: Front Plant Sci. 2023 Jan 18;13:1067508. doi: 10.3389/fpls.2022.1067508 (PMC9891538; doi:10.3389/fpls.2022.1067508)
Supplement: Supplementary file 2 [file DataSheet_2.zip › Supplementary Table S3. list of DEGs between LP08 and Chiifu at light and dark.xlsx]

## Sheet: LP08 (up) vs Chiifu light
Genes showing up-regulation in 'LP08' compared to 'Chiifu'
BGI	logFC	logCPM	LR	PValue
Bra014058	13.8988	4.30947	738.074	1.57228e-162
Bra015167	13.6941	3.57107	590.434	2.01567e-130
Bra025430	13.3641	2.96431	485.311	1.49284e-107
Bra040831	13.156	3.28785	611.544	5.16341e-135
Bra039082	13.1338	3.48208	582.209	1.24036e-128
Bra016075	12.7994	1.92017	317.937	4.07584e-71
Bra038893	12.7804	2.53342	506.166	4.3284e-112
Bra040818	12.2849	3.17101	493.4	2.59422e-109
Bra034506	12.2535	2.53731	460.976	2.94721e-102
Bra014827	12.1964	1.72598	341.591	2.87301e-76
Bra027613	12.1623	1.60017	331.712	4.07261e-74
Bra033788	12.1515	2.61315	398.909	9.51369e-89
Bra018098	12.1253	3.17067	469.92	3.33524e-104
Bra006396	12.1106	1.53525	280.041	7.35576e-63
Bra039509	12.1052	2.69831	419.503	3.1305e-93
Bra019291	12.0677	2.36835	415.763	2.04009e-92
Bra038573	12.048	2.63226	447.026	3.20161e-99
Bra009323	11.9429	3.28654	391.529	3.84545e-87
Bra017893	11.8921	1.44887	76.828	1.86517e-18
Bra022077	11.8915	1.78306	353.078	9.05542e-79
Bra030842	11.8833	2.58288	429.772	1.82141e-95
Bra038920	11.8805	2.08646	384.243	1.48292e-85
Bra032339	11.869	5.49182	692.065	1.58902e-152
Bra015220	11.8639	2.63705	427.605	5.39594e-95
Bra003087	11.8583	1.41183	341.835	2.5426e-76
Bra035996	11.842	2.24232	394.097	1.06146e-87
Bra019443	11.8295	2.30632	377.252	4.93518e-84
Bra012555	11.8286	2.00367	375.958	9.44191e-84
Bra018385	11.8198	1.76818	67.7417	1.86377e-16
Bra039518	11.7757	2.2298	381.709	5.28239e-85
Bra021520	11.7445	1.17634	275.883	5.92677e-62
Bra024590	11.7397	1.61877	307.485	7.71288e-69
Bra026370	11.7045	2.76318	389.739	9.43484e-87
Bra023149	11.6637	1.14007	246.385	1.59451e-55
Bra007949	11.6396	7.02259	708.921	3.43419e-156
Bra028014	11.6055	0.914034	273.732	1.74416e-61
Bra040676	11.5943	1.34701	319.17	2.19613e-71
Bra009821	11.5246	1.28502	245.798	2.14091e-55
Bra018210	11.5235	2.34576	393.354	1.54069e-87
Bra039410	11.5151	1.95916	326.603	5.28149e-73
Bra014107	11.5098	3.94397	701.426	1.464e-154
Bra034484	11.5033	3.51971	407.351	1.38244e-90
Bra017017	11.4938	3.33666	617.015	3.33384e-136
Bra014467	11.4926	3.09953	602.025	6.07187e-133
Bra040628	11.4534	1.96365	315.965	1.09584e-70
Bra015517	11.4429	4.11251	706.264	1.29918e-155
Bra013007	11.4261	5.91286	584.034	4.97257e-129
Bra034947	11.3641	1.84441	309.794	2.42196e-69
Bra040096	11.3357	2.4797	331.847	3.80629e-74
Bra041004	11.2675	3.02305	377.244	4.95514e-84
Bra038030	11.2366	4.02326	758.628	5.3382e-167
Bra000427	11.2023	4.45686	717.821	3.98532e-158
Bra037403	11.1665	1.42795	275.478	7.26099e-62
Bra036942	11.1469	1.90283	256.267	1.11763e-57
Bra025445	11.1359	1.15397	248.95	4.39832e-56
Bra024251	11.1001	2.63674	330.135	8.98057e-74
Bra005311	11.0423	1.6775	250.579	1.94194e-56
Bra021304	11.0357	0.63244	239.944	4.04455e-54
Bra015359	11.0318	1.41931	267.199	4.62681e-60
Bra038871	11.0124	0.832635	257.827	5.10638e-58
Bra001115	11	0.780002	155.092	1.33714e-35
Bra034436	10.975	1.91749	299.902	3.46021e-67
Bra012888	10.9618	0.535939	218.96	1.52522e-49
Bra038845	10.923	0.22444	199.21	3.10661e-45
Bra028018	10.9135	1.56251	243.479	6.85852e-55
Bra018283	10.9055	0.570968	162.691	2.92196e-37
Bra036403	10.9018	0.0927036	165.873	5.89797e-38
Bra013589	10.8582	3.52313	670.114	9.4361e-148
Bra013711	10.8565	3.93295	687.013	1.99419e-151
Bra030641	10.851	1.34027	226.979	2.71794e-51
Bra003334	10.8358	0.0469561	184.58	4.84682e-42
Bra014162	10.8356	3.58608	653.284	4.31334e-144
Bra020031	10.8279	0.630157	220.238	8.02699e-50
Bra021522	10.8147	0.698946	177.5	1.70368e-40
Bra025470	10.7705	2.7325	304.625	3.23731e-68
Bra005521	10.768	4.83109	767.922	5.08855e-169
Bra033902	10.7626	1.08869	227.812	1.78856e-51
Bra010066	10.7402	1.66063	234.746	5.50129e-53
Bra033824	10.7093	0.881849	204.659	2.00975e-46
Bra031452	10.7079	4.25033	592.726	6.39586e-131
Bra036100	10.6867	1.39589	240.572	2.95146e-54
Bra028022	10.6796	0.861209	220.325	7.68108e-50
Bra004870	10.6735	1.01697	223.024	1.98081e-50
Bra015515	10.6489	3.2863	724.568	1.35963e-159
Bra017618	10.6454	1.45175	227.039	2.63673e-51
Bra036770	10.6147	1.74582	221.184	4.99054e-50
Bra037622	10.5735	0.875471	230.086	5.70874e-52
Bra007426	10.5686	0.971685	203.468	3.65604e-46
Bra026694	10.5499	0.767853	210.572	1.03042e-47
Bra032899	10.5446	0.0143601	144.31	3.03915e-33
Bra034303	10.5431	1.06344	227.588	2.00156e-51
Bra036993	10.532	2.19852	281.838	2.98641e-63
Bra009726	10.5093	0.526926	202.079	7.34718e-46
Bra028167	10.478	3.26104	494.683	1.36407e-109
Bra028337	10.4447	0.329766	179.106	7.59847e-41
Bra031679	10.4236	0.350005	180.556	3.66442e-41
Bra006979	10.4088	0.513817	208.445	3.00031e-47
Bra032044	10.399	0.0964176	173.222	1.46379e-39
Bra030146	10.3925	3.87595	546.758	6.38727e-121
Bra022106	10.3901	4.03125	573.464	9.90223e-127
Bra035344	10.3873	0.307339	146.949	8.05016e-34
Bra027758	10.3776	1.33302	228.847	1.06345e-51
Bra005098	10.3747	-0.429687	80.1945	3.39318e-19
Bra035452	10.3719	2.64639	448.178	1.79737e-99
Bra014534	10.3623	8.61801	555.018	1.01965e-122
Bra024707	10.3411	3.59426	598.817	3.02787e-132
Bra033183	10.339	-0.133178	157.906	3.24453e-36
Bra022477	10.3275	3.79792	609.402	1.50955e-134
Bra007112	10.3255	0.00745713	157.764	3.48484e-36
Bra039603	10.2908	2.45132	499.531	1.20221e-110
Bra032243	10.2678	0.990307	189.788	3.53743e-43
Bra030080	10.2502	0.997973	195.508	1.99542e-44
Bra020893	10.2498	-0.207373	142.4	7.9521e-33
Bra039996	10.2399	0.278993	157.153	4.74015e-36
Bra024859	10.233	0.376557	173.747	1.12442e-39
Bra037612	10.2134	3.28816	534.239	3.37915e-118
Bra036992	10.1946	3.58404	609.273	1.60981e-134
Bra032490	10.188	0.0522402	144.359	2.96626e-33
Bra021070	10.1872	0.428136	167.773	2.26768e-38
Bra032500	10.177	5.91696	571.747	2.34055e-126
Bra020553	10.1513	1.69178	205.211	1.5234e-46
Bra039984	10.1408	3.30875	259.459	2.2517e-58
Bra011909	10.1151	0.537898	176.742	2.4933e-40
Bra035029	10.1098	4.42876	83.8041	5.46311e-20
Bra019454	10.1085	-0.474963	144.118	3.34887e-33
Bra033536	10.0845	0.457797	173.192	1.48633e-39
Bra038304	10.0198	2.76871	470.094	3.05752e-104
Bra030021	9.99472	-0.158815	154.774	1.56873e-35
Bra021306	9.96836	0.0171841	158.63	2.25362e-36
Bra010415	9.9548	0.791036	196.83	1.02699e-44
Bra004046	9.94451	0.67485	92.4181	7.01695e-22
Bra028476	9.92353	0.844269	169.562	9.21999e-39
Bra032879	9.90397	2.05916	329.195	1.43931e-73
Bra012332	9.90048	-0.609094	112.96	2.20161e-26
Bra015244	9.89137	2.44017	429.045	2.62233e-95
Bra033451	9.891	6.74882	349.698	4.93029e-78
Bra012295	9.84395	4.49113	755.826	2.17123e-166
Bra040826	9.83249	1.41845	308.746	4.09688e-69
Bra014690	9.83188	0.223687	140.049	2.59767e-32
Bra008548	9.82977	0.909704	190.37	2.63965e-43
Bra034518	9.81742	0.586927	148.057	4.60891e-34
Bra032593	9.74762	6.67653	495.383	9.6073e-110
Bra018246	9.73611	1.54399	306.895	1.03671e-68
Bra002378	9.73515	-0.731843	127.675	1.32193e-29
Bra030932	9.69253	0.389524	152.651	4.56607e-35
Bra010645	9.67744	-1.11695	90.6759	1.69241e-21
Bra027571	9.66447	2.23113	374.699	1.77446e-83
Bra020595	9.65091	0.335967	131.436	1.98732e-30
Bra029223	9.63511	0.452889	131.948	1.53616e-30
Bra009148	9.63443	-1.20068	60.5353	7.22703e-15
Bra031150	9.6213	-0.136113	128.362	9.35478e-30
Bra006711	9.61149	2.88049	586.495	1.45011e-129
Bra022346	9.59964	-0.556886	128.859	7.27952e-30
Bra004868	9.59666	-0.703973	114.732	9.00691e-27
Bra033182	9.57196	-0.943653	91.6601	1.02921e-21
Bra024310	9.55839	3.20325	478.643	4.21728e-106
Bra011336	9.50665	2.43872	392.806	2.02791e-87
Bra027541	9.45786	4.66603	844.373	1.21616e-185
Bra018670	9.45073	-0.923306	95.4633	1.50659e-22
Bra038919	9.4432	-0.173877	131.829	1.63089e-30
Bra003086	9.41597	3.32394	533.568	4.72924e-118
Bra032156	9.39576	0.142126	125.407	4.14578e-29
Bra033044	9.39255	0.050678	136.663	1.42912e-31
Bra008946	9.37045	-1.12827	57.4406	3.48342e-14
Bra030403	9.35518	-1.19325	98.5947	3.09853e-23
Bra041117	9.32235	1.50612	288.971	8.33214e-65
Bra005155	9.30999	-1.24486	88.5673	4.91349e-21
Bra034445	9.30814	-0.165424	108.586	1.99967e-25
Bra031410	9.28887	0.394925	138.082	6.99417e-32
Bra028065	9.28815	3.58866	662.489	4.29604e-146
Bra023330	9.25479	2.9963	458.451	1.04475e-101
Bra019404	9.24028	0.192787	141.453	1.28091e-32
Bra019190	9.22628	0.621798	236.908	1.85702e-53
Bra016303	9.22563	-0.3373	96.862	7.43333e-23
Bra021212	9.20466	-0.808328	101.2	8.31586e-24
Bra036759	9.20321	-0.657384	99.9412	1.56992e-23
Bra005748	9.19234	4.05483	603.652	2.68794e-133
Bra030640	9.17656	-0.830744	97.6406	5.01638e-23
Bra027923	9.16798	2.55051	329.523	1.22074e-73
Bra000426	9.154	2.66082	379.602	1.51936e-84
Bra032346	9.13227	-0.667793	90.9462	1.4763e-21
Bra032342	9.0982	2.92975	479.095	3.36307e-106
Bra034526	9.09482	-0.00775127	126.587	2.28775e-29
Bra007938	9.0922	0.352703	131.37	2.05464e-30
Bra039797	9.07709	-0.780948	118.422	1.40176e-27
Bra023863	9.07068	2.58471	76.7869	1.90439e-18
Bra039796	9.0668	2.77804	317.684	4.62697e-71
Bra040282	9.06248	-1.29186	81.8047	1.5022e-19
Bra033113	9.04245	-0.871265	100.984	9.27244e-24
Bra016197	9.03887	-1.58779	65.9647	4.59075e-16
Bra010364	9.03719	-1.62918	66.5113	3.47899e-16
Bra018139	9.03519	-1.31951	67.7775	1.83029e-16
Bra037061	9.03071	2.0032	327.768	2.94405e-73
Bra022448	9.028	5.80825	641.347	1.70241e-141
Bra023221	9.0111	-0.949567	89.6602	2.82784e-21
Bra023923	8.98421	2.16913	328.36	2.18793e-73
Bra023463	8.9599	0.596107	128.949	6.95937e-30
Bra004941	8.94681	-1.49395	66.5784	3.36243e-16
Bra010087	8.92223	1.83834	378.656	2.44051e-84
Bra023461	8.90522	0.957953	163.533	1.91369e-37
Bra015577	8.89239	-1.32406	75.5557	3.55237e-18
Bra033371	8.88825	0.421348	112.721	2.48357e-26
Bra032729	8.87874	-0.753249	87.0935	1.03512e-20
Bra033164	8.87839	-1.54984	75.1933	4.26815e-18
Bra038984	8.85894	-1.28677	85.8099	1.98095e-20
Bra020937	8.85846	-0.605178	93.1162	4.93124e-22
Bra036277	8.85834	-0.834447	79.3392	5.23104e-19
Bra026058	8.8455	6.99407	212.962	3.10277e-48
Bra034181	8.84408	-0.289947	107.764	3.0283e-25
Bra018253	8.83904	1.41324	332.397	2.88941e-74
Bra016554	8.83878	2.20019	250.25	2.29109e-56
Bra014656	8.82602	6.44492	903.386	1.80182e-198
Bra036628	8.81269	-1.13788	81.7799	1.52121e-19
Bra008707	8.80707	-0.5724	93.7132	3.64718e-22
Bra038587	8.80269	-0.693857	92.8415	5.66551e-22
Bra024206	8.79967	2.19208	323.127	3.01835e-72
Bra039710	8.79449	2.0905	371.511	8.77582e-83
Bra025687	8.78855	2.80779	525.979	2.11753e-116
Bra016910	8.77635	-1.77021	64.7481	8.51112e-16
Bra032770	8.76679	5.19511	610.314	9.55756e-135
Bra001761	8.76056	3.8206	364.673	2.70481e-81
Bra036336	8.74936	1.60272	302.122	1.136e-67
Bra040612	8.74372	0.508084	232.439	1.75156e-52
Bra037909	8.73582	-1.084	75.0715	4.53964e-18
Bra010020	8.72492	-1.28356	75.7155	3.27634e-18
Bra038578	8.71237	-0.668425	87.8304	7.13148e-21
Bra018038	8.70164	-0.947828	82.2265	1.21354e-19
Bra018221	8.68682	-0.7751	75.3147	4.01361e-18
Bra014318	8.65951	-1.95726	52.1485	5.14586e-13
Bra038886	8.65538	-0.910489	79.2989	5.33896e-19
Bra039854	8.63307	0.280661	197.614	6.92664e-45
Bra018452	8.62477	-1.36412	60.1423	8.82433e-15
Bra022658	8.6223	1.32531	247.774	7.93815e-56
Bra038473	8.58984	-1.12988	74.6447	5.63515e-18
Bra012192	8.56683	0.0728748	167.228	2.9825e-38
Bra014353	8.56381	0.00903587	91.455	1.1416e-21
Bra009785	8.54741	6.26821	902.315	3.08087e-198
Bra036566	8.5355	1.83339	280.541	5.72301e-63
Bra013280	8.51932	-1.86105	44.5723	2.4513e-11
Bra021299	8.51555	1.5816	294.173	6.12728e-66
Bra039772	8.50753	-1.85055	51.2767	8.0223e-13
Bra030698	8.49645	-2.17093	33.9497	5.65546e-09
Bra008217	8.49153	0.700786	182.665	1.26923e-41
Bra024799	8.48715	-0.526088	80.592	2.77475e-19
Bra019154	8.48379	4.76591	579.569	4.65312e-128
Bra002912	8.47139	3.37783	525.372	2.87012e-116
Bra000087	8.47053	5.62669	59.9167	9.8958e-15
Bra033132	8.4646	-1.54949	57.1867	3.96347e-14
Bra015267	8.45947	-0.913642	71.6689	2.54506e-17
Bra013188	8.45732	0.767316	217.502	3.172e-49
Bra027113	8.44211	3.18561	352.643	1.12625e-78
Bra000210	8.43595	-1.1044	70.9741	3.6194e-17
Bra010184	8.39773	2.87903	426.334	1.02028e-94
Bra005537	8.39624	0.558749	161.544	5.20398e-37
Bra022140	8.38108	-1.48068	71.7465	2.44692e-17
Bra038610	8.36028	-2.03479	49.0695	2.47055e-12
Bra018247	8.3589	0.975399	241.626	1.73812e-54
Bra023916	8.31512	1.81767	245.362	2.66387e-55
Bra026934	8.31132	1.56315	258.915	2.95778e-58
Bra017765	8.30361	3.36014	607.497	3.9193e-134
Bra025779	8.28429	3.31611	469.1	5.03031e-104
Bra021647	8.27969	-1.36364	56.858	4.68451e-14
Bra013588	8.27286	-1.70983	58.1854	2.38544e-14
Bra007883	8.26333	-1.7609	56.5858	5.37991e-14
Bra040381	8.26278	1.226	95.0909	1.81838e-22
Bra034180	8.25392	5.75674	287.222	2.0036e-64
Bra029136	8.24963	0.765326	179.928	5.02482e-41
Bra033085	8.24429	1.18974	288.606	1.00091e-64
Bra039643	8.24262	-1.73177	50.4761	1.20623e-12
Bra029522	8.23982	-1.4113	60.1227	8.91229e-15
Bra032114	8.20558	-2.19118	58.3258	2.22107e-14
Bra020288	8.18282	3.99074	484.764	1.96345e-107
Bra035242	8.17623	-1.46299	61.7415	3.91646e-15
Bra003832	8.16714	3.6444	641.489	1.58533e-141
Bra014317	8.15003	7.86826	169.968	7.51799e-39
Bra040339	8.13177	-1.56073	38.498	5.48094e-10
Bra015516	8.11776	-2.22418	63.9579	1.27109e-15
Bra036822	8.09715	-1.62723	62.0152	3.40809e-15
Bra002902	8.07512	-0.470743	72.9657	1.31925e-17
Bra035550	8.04865	-2.11263	39.6272	3.07375e-10
Bra021571	8.04825	-0.744392	34.3564	4.58895e-09
Bra026016	8.04478	0.26017	142.391	7.98665e-33
Bra016800	8.03565	-0.727684	119.264	9.1681e-28
Bra036590	8.0319	2.04349	302.26	1.05997e-67
Bra034926	8.02548	0.915265	170.519	5.69942e-39
Bra013409	8.01706	1.80638	273.451	2.0082e-61
Bra021657	7.98291	0.693987	177.442	1.75356e-40
Bra009446	7.9695	3.85828	541.737	7.90004e-120
Bra025773	7.96783	-1.9418	54.9636	1.2278e-13
Bra037649	7.95983	-2.05032	42.4042	7.42322e-11
Bra036806	7.94275	2.94904	327.096	4.12353e-73
Bra023730	7.93837	-1.47093	55.8303	7.90033e-14
Bra032369	7.92056	-1.92697	51.9483	5.69815e-13
Bra038276	7.91765	0.0661062	132.617	1.09665e-30
Bra006800	7.8975	0.260948	69.9833	5.98075e-17
Bra028472	7.88769	-0.677045	57.7774	2.93519e-14
Bra030457	7.88627	2.56533	352.669	1.11178e-78
Bra034415	7.87791	-2.58009	35.1838	3.00005e-09
Bra023040	7.86756	1.43945	227.032	2.6465e-51
Bra000146	7.86235	-2.02398	43.5355	4.16345e-11
Bra000829	7.8602	-2.02478	49.5319	1.95169e-12
Bra038867	7.85971	0.336772	36.2905	1.6999e-09
Bra018661	7.84366	-2.07546	42.0443	8.92291e-11
Bra015125	7.83931	-0.679732	65.4058	6.09594e-16
Bra001879	7.81411	-1.77726	51.2868	7.98106e-13
Bra008847	7.81004	2.32896	59.1484	1.4622e-14
Bra007439	7.79942	0.134326	146.599	9.60047e-34
Bra013317	7.76986	4.84672	705.779	1.6555e-155
Bra031211	7.75794	-1.77682	40.9409	1.56903e-10
Bra012163	7.75719	-1.50546	47.7281	4.89635e-12
Bra010345	7.73499	0.911018	224.021	1.20028e-50
Bra029941	7.7295	-1.15479	81.072	2.17638e-19
Bra015080	7.71473	-1.02692	60.3625	7.89037e-15
Bra038144	7.70676	0.412863	149.472	2.26109e-34
Bra035812	7.69611	4.5462	596.993	7.54824e-132
Bra023949	7.69453	-1.66348	46.4713	9.29704e-12
Bra004060	7.68308	5.62961	232.558	1.65036e-52
Bra008504	7.67799	-0.620571	112.503	2.77183e-26
Bra027880	7.66106	3.73544	266.289	7.30736e-60
Bra035321	7.65981	-1.89963	50.1246	1.4429e-12
Bra030779	7.65417	-1.4421	57.617	3.18453e-14
Bra038851	7.64214	-0.605588	55.2054	1.0857e-13
Bra029027	7.59212	-1.23633	45.6435	1.41858e-11
Bra021644	7.59115	-1.81109	42.2109	8.19428e-11
Bra023731	7.58718	-1.83462	44.6545	2.35053e-11
Bra035828	7.58158	-1.78278	45.8626	1.26842e-11
Bra032966	7.58097	-1.24015	50.0549	1.49504e-12
Bra019754	7.57505	3.30419	640.67	2.38941e-141
Bra035487	7.55295	2.18109	316.307	9.2337e-71
Bra015354	7.53754	0.969612	164.581	1.12951e-37
Bra013011	7.50581	1.18908	80.1369	3.4935e-19
Bra003805	7.47887	-2.07143	45.5459	1.49107e-11
Bra037006	7.46572	3.44873	402.705	1.41935e-89
Bra004187	7.46307	3.37812	535.947	1.43605e-118
Bra034440	7.46074	3.73366	587.302	9.6754e-130
Bra014296	7.45598	1.16319	208.025	3.7057e-47
Bra012178	7.43671	2.80684	399.237	8.07252e-89
Bra035030	7.43576	1.96114	322.603	3.92498e-72
Bra032554	7.426	0.180233	147.62	5.74294e-34
Bra034671	7.41506	0.992651	166.567	4.1598e-38
Bra012681	7.41429	-1.32443	91.9695	8.8021e-22
Bra029306	7.40437	7.51788	32.9163	9.6215e-09
Bra010682	7.40265	0.926815	154.56	1.7476e-35
Bra021434	7.39433	3.49009	587.302	9.67545e-130
Bra014580	7.38821	2.94425	212.313	4.29883e-48
Bra029355	7.38036	6.21989	354.72	3.97408e-79
Bra021056	7.37815	2.64178	355.327	2.93226e-79
Bra038175	7.36212	5.36086	688.273	1.06129e-151
Bra030296	7.34765	-0.9972	85.1331	2.78948e-20
Bra012611	7.32429	-0.788252	98.8713	2.69457e-23
Bra021312	7.30762	2.04985	335.494	6.11173e-75
Bra023551	7.29574	-1.22699	46.8646	7.60661e-12
Bra019513	7.28841	1.0414	193.807	4.69217e-44
Bra029434	7.28222	1.99662	323.969	1.9789e-72
Bra031379	7.28125	0.161112	164.926	9.49319e-38
Bra032779	7.27541	2.54007	248.273	6.1809e-56
Bra028161	7.26249	-1.53203	40.1794	2.31674e-10
Bra033174	7.26148	-1.86	40.4765	1.98999e-10
Bra013638	7.25686	1.83362	195.468	2.03644e-44
Bra030267	7.24265	-1.0964	83.1513	7.6007e-20
Bra008282	7.24125	-0.321887	107.019	4.40963e-25
Bra029045	7.23236	-1.83844	60.3739	7.84465e-15
Bra038855	7.2311	-0.158489	114.17	1.19575e-26
Bra029979	7.22374	-2.07188	40.2595	2.22373e-10
Bra035436	7.21711	1.90794	265.927	8.76257e-60
Bra032927	7.21328	-1.38115	42.3442	7.65428e-11
Bra017479	7.17753	-1.98773	40.7435	1.73579e-10
Bra009324	7.17588	-0.378487	77.9534	1.05499e-18
Bra026943	7.17143	1.20251	187.297	1.23672e-42
Bra022730	7.16403	-1.80894	67.1236	2.55012e-16
Bra007815	7.15953	2.7217	359.712	3.25261e-80
Bra004138	7.14468	3.92184	221.321	4.658e-50
Bra012029	7.134	-1.43794	78.0338	1.01294e-18
Bra035547	7.13235	-1.22194	62.5622	2.58163e-15
Bra014336	7.10864	2.0338	311.675	9.42479e-70
Bra023133	7.09166	-1.85733	36.3076	1.68509e-09
Bra040891	7.08337	2.44028	393.995	1.11734e-87
Bra022465	7.07361	-0.519019	95.051	1.85546e-22
Bra019467	7.07003	-0.0774472	97.062	6.71888e-23
Bra003647	7.06047	1.84683	263.06	3.69359e-59
Bra040897	7.04163	-1.865	41.2956	1.30865e-10
Bra002738	7.03488	1.86475	287.352	1.87736e-64
Bra018537	7.0281	-0.717287	92.6436	6.26124e-22
Bra026191	7.01767	4.85309	430.798	1.08971e-95
Bra002462	7.00122	0.248201	153.349	3.21325e-35
Bra002111	6.99823	3.54132	117.221	2.56751e-27
Bra023234	6.98797	3.2427	501.762	3.93093e-111
Bra025136	6.98676	5.35132	414.166	4.5433e-92
Bra034406	6.96795	-0.0350912	108.428	2.16557e-25
Bra040898	6.94449	-1.97092	39.4395	3.38388e-10
Bra012114	6.94298	-0.496082	66.2449	3.98243e-16
Bra037954	6.93805	1.09967	208.632	2.73094e-47
Bra010103	6.93173	-0.797551	81.6415	1.6315e-19
Bra037767	6.92577	3.50563	419.615	2.95913e-93
Bra019605	6.90164	1.91014	228.575	1.21948e-51
Bra024027	6.90137	-1.05054	40.1138	2.39596e-10
Bra010495	6.87077	2.28512	239.025	6.41719e-54
Bra036084	6.85421	0.157443	108.607	1.9792e-25
Bra007489	6.84332	0.548129	149.206	2.5851e-34
Bra037178	6.84256	-2.16409	27.7721	1.36477e-07
Bra021618	6.84034	2.60247	415.625	2.18588e-92
Bra035544	6.83894	3.64482	522.624	1.13685e-115
Bra012554	6.8317	2.22927	250.318	2.21379e-56
Bra029450	6.83017	2.15839	236.9	1.86526e-53
Bra038210	6.82754	-1.3052	68.7942	1.09293e-16
Bra027447	6.78021	0.239323	116.171	4.35928e-27
Bra013455	6.73044	-0.714324	98.1469	3.88468e-23
Bra016374	6.70433	-0.460294	94.4295	2.53978e-22
Bra036803	6.70019	-0.311319	84.7352	3.41119e-20
Bra025791	6.67313	0.922318	196.836	1.02394e-44
Bra019310	6.66846	4.84838	609.435	1.48436e-134
Bra029543	6.66841	-2.24072	27.0691	1.96306e-07
Bra019353	6.65942	2.9737	204.71	1.95887e-46
Bra018838	6.64699	3.99392	149.015	2.84615e-34
Bra029098	6.5708	-1.64522	32.2	1.39094e-08
Bra023792	6.56153	1.12861	194.079	4.09383e-44
Bra030169	6.54703	3.13504	444.316	1.24501e-98
Bra027448	6.50676	-0.338533	99.0483	2.46414e-23
Bra024932	6.50471	-1.72636	53.3165	2.83909e-13
Bra031829	6.5002	0.411748	59.7863	1.05738e-14
Bra027309	6.49347	-0.898051	32.0676	1.48902e-08
Bra026587	6.48758	-2.02264	30.0175	4.28175e-08
Bra012379	6.48561	2.96485	370.839	1.2289e-82
Bra002959	6.4738	-1.99164	56.7294	5.0011e-14
Bra012313	6.46074	-1.76315	23.5437	1.22107e-06
Bra040257	6.45635	3.53378	560.675	5.99449e-124
Bra001969	6.43624	-1.46707	31.7925	1.71552e-08
Bra041104	6.43317	3.99723	142.092	9.28546e-33
Bra038584	6.4199	4.00727	269.626	1.3691e-60
Bra033874	6.40097	-1.14274	30.6305	3.12156e-08
Bra008351	6.39139	2.26472	269.159	1.73058e-60
Bra033899	6.37976	2.15958	121.966	2.34825e-28
Bra022169	6.36317	-0.90615	26.0404	3.3434e-07
Bra015109	6.32822	-1.90666	47.0876	6.78833e-12
Bra009339	6.32335	3.71757	235.346	4.06851e-53
Bra010409	6.29539	2.54101	119.612	7.69384e-28
Bra028255	6.29238	-1.87731	28.7466	8.24967e-08
Bra011401	6.28567	-0.688266	94.7349	2.17666e-22
Bra039992	6.27527	0.618874	60.8359	6.20366e-15
Bra037712	6.27451	-1.54764	42.9499	5.61604e-11
Bra019403	6.25544	0.491468	148.786	3.19384e-34
Bra008303	6.25311	0.350666	98.0389	4.10241e-23
Bra000760	6.24226	3.51457	289.074	7.91156e-65
Bra014662	6.2202	-0.0709308	132.608	1.10136e-30
Bra023450	6.21847	4.96275	400.987	3.35849e-89
Bra018667	6.21759	2.78463	221.673	3.90422e-50
Bra019336	6.20676	-1.43926	24.2217	8.5859e-07
Bra032299	6.19676	-1.78079	57.9251	2.72288e-14
Bra036638	6.192	0.190151	127.871	1.19777e-29
Bra034519	6.17143	9.11919	167.108	3.16865e-38
Bra025449	6.16134	0.188517	105.534	9.32927e-25
Bra005936	6.15404	-0.812016	86.618	1.31645e-20
Bra021319	6.14083	0.772382	116.866	3.07181e-27
Bra031194	6.13497	0.970494	181.962	1.80729e-41
Bra028737	6.13259	1.37813	197.173	8.64665e-45
Bra023462	6.10453	0.930267	158.291	2.67393e-36
Bra028186	6.09839	3.94799	387.611	2.74168e-86
Bra025002	6.08132	1.2588	121.842	2.49969e-28
Bra034973	6.05576	0.695395	124.59	6.25815e-29
Bra029307	6.05332	1.46321	31.8811	1.63906e-08
Bra031238	6.01578	3.07861	292.858	1.18548e-65
Bra014323	6.01411	4.82643	536.141	1.30327e-118
Bra019752	6.01353	2.19165	351.667	1.83745e-78
Bra025836	6.00249	-2.04356	42.2702	7.94947e-11
Bra012217	5.98434	1.06643	138.987	4.43345e-32
ENSRNA049457604	5.98257	-1.36022	45.4183	1.59144e-11
Bra039570	5.97332	-1.55732	49.8914	1.62498e-12
Bra016792	5.9724	4.96999	160.529	8.67077e-37
Bra012983	5.96305	-1.1603	66.9321	2.81023e-16
Bra007939	5.95448	-0.797806	64.3509	1.04123e-15
Bra001730	5.94886	0.290107	106.733	5.09495e-25
Bra012862	5.94852	-1.50448	60.467	7.48212e-15
Bra011762	5.92593	4.46194	324.819	1.29226e-72
Bra026655	5.91188	-0.93609	79.6624	4.4417e-19
Bra001979	5.91034	-2.27058	21.2442	4.04328e-06
Bra039775	5.89011	5.65416	422.508	6.94223e-94
Bra025679	5.88678	1.92433	208.19	3.40932e-47
Bra016387	5.85827	2.37141	169.124	1.14922e-38
Bra035488	5.85074	-0.944126	46.4202	9.54284e-12
Bra022260	5.84419	2.21868	80.7287	2.5894e-19
Bra027610	5.83984	0.471122	194.535	3.2544e-44
Bra032867	5.83563	-2.05647	20.675	5.44232e-06
Bra008570	5.83555	-0.179365	99.625	1.84166e-23
Bra010192	5.82532	4.86802	309.808	2.40489e-69
Bra031688	5.82388	-1.62256	48.3388	3.58585e-12
Bra009312	5.81069	2.45457	268.733	2.1432e-60
Bra038094	5.80615	-0.555168	41.2947	1.30925e-10
Bra038914	5.79382	-0.370802	93.5212	4.01871e-22
Bra014333	5.79113	-1.62033	48.4944	3.31237e-12
Bra024472	5.76216	-1.41833	49.3782	2.11075e-12
Bra023869	5.75017	1.59453	231.535	2.7585e-52
Bra011629	5.74191	-0.802535	21.8523	2.9447e-06
Bra019453	5.7414	3.15368	340.9	4.06315e-76
Bra022639	5.72639	0.242631	112.991	2.16745e-26
Bra010576	5.725	2.08009	90.6261	1.7356e-21
Bra023011	5.72482	1.75854	210.448	1.09698e-47
Bra009622	5.70716	0.0428216	90.2623	2.08588e-21
Bra013491	5.7069	-1.31152	30.9103	2.70233e-08
Bra010541	5.6885	1.45766	107.896	2.83238e-25
Bra040907	5.68156	1.67728	173.729	1.13456e-39
Bra034378	5.67757	-1.80446	19.9984	7.75084e-06
Bra034486	5.67561	-1.95922	52.1438	5.15813e-13
Bra039645	5.66808	-0.579879	97.1595	6.39626e-23
Bra007560	5.65914	0.430355	107.283	3.85853e-25
Bra012919	5.65687	-1.73431	47.0926	6.77105e-12
Bra022377	5.65551	3.09145	348.717	8.06291e-78
Bra021763	5.65446	0.919295	104.812	1.34262e-24
Bra036641	5.63394	-1.62121	53.6256	2.42577e-13
Bra031842	5.60922	-1.01521	54.8446	1.30444e-13
Bra030455	5.60228	3.47166	423.928	3.40734e-94
Bra039969	5.60181	2.07403	257.005	7.71401e-58
Bra034999	5.59977	1.23032	189.415	4.26567e-43
Bra033119	5.59942	-0.101461	84.5346	3.77548e-20
Bra002284	5.59912	2.20008	316.988	6.56263e-71
Bra005552	5.59086	2.81272	360.616	2.06753e-80
Bra035489	5.58104	1.26486	151.538	7.99507e-35
Bra010656	5.58036	-0.89243	71.1971	3.23261e-17
Bra033904	5.5703	-1.42271	42.5981	6.72254e-11
Bra014074	5.57023	1.43189	205.722	1.17802e-46
Bra005555	5.55619	-0.595742	79.1262	5.82669e-19
Bra026077	5.55131	3.77815	284.539	7.70024e-64
Bra033031	5.53601	-1.604	42.4927	7.09481e-11
Bra023882	5.52133	-0.0542792	111.299	5.08917e-26
Bra028484	5.51698	0.630902	95.8891	1.215e-22
Bra031527	5.50907	-1.25284	39.3864	3.47718e-10
Bra011379	5.49419	-0.246851	75.6004	3.47292e-18
Bra017544	5.48646	1.23499	100.486	1.19261e-23
Bra018564	5.47905	-1.20068	69.3338	8.31343e-17
Bra038053	5.47785	1.58892	114.398	1.06602e-26
Bra016442	5.47039	1.89096	194.935	2.6624e-44
Bra021699	5.45932	4.87684	357.251	1.11729e-79
Bra017708	5.45717	-0.0452715	74.8964	4.96073e-18
Bra026143	5.45683	5.92072	101.381	7.59073e-24
Bra028860	5.433	4.15797	488.192	3.52573e-108
Bra030341	5.42924	-1.88417	37.708	8.21683e-10
Bra002577	5.42836	2.18671	199.564	2.59965e-45
Bra020093	5.42227	-0.400011	60.737	6.52333e-15
Bra005460	5.38498	-0.0190085	97.1992	6.26925e-23
Bra007557	5.38173	0.696359	112.143	3.32446e-26
Bra018302	5.36082	0.310882	62.1089	3.24979e-15
Bra010088	5.35518	3.37341	21.4681	3.59761e-06
Bra031341	5.34239	-0.893791	47.7972	4.7267e-12
Bra018367	5.33843	0.182637	85.6637	2.13298e-20
Bra010598	5.3282	-0.0847065	73.937	8.06487e-18
Bra009648	5.32385	-1.2882	60.4584	7.51493e-15
Bra033146	5.32219	2.23092	81.4455	1.80163e-19
Bra019096	5.31827	0.710276	151.96	6.46619e-35
Bra037019	5.31818	-2.2028	14.7959	0.000119796
Bra029459	5.31332	0.778659	131.364	2.06162e-30
Bra015938	5.30674	5.13813	162.559	3.12366e-37
Bra033887	5.30655	0.910726	147.575	5.87425e-34
Bra034669	5.30132	0.419186	140.225	2.37719e-32
Bra020479	5.28599	-0.249018	109.513	1.25308e-25
Bra013652	5.27606	3.02212	260.472	1.35414e-58
Bra015746	5.26791	5.55774	398.637	1.09053e-88
Bra020409	5.26707	-0.0569448	63.6988	1.44974e-15
Bra017756	5.26693	0.500467	87.0934	1.03517e-20
Bra026534	5.26466	-0.383346	47.9085	4.46571e-12
Bra038098	5.26283	2.21144	250.056	2.52421e-56
Bra027484	5.25794	-1.37134	59.3735	1.30415e-14
Bra017027	5.25245	1.41303	139.103	4.18136e-32
Bra030351	5.24217	0.519235	60.0524	9.23644e-15
Bra018495	5.22769	0.847405	123.608	1.02659e-28
Bra011527	5.22107	-2.13525	34.0317	5.42223e-09
Bra000848	5.21312	3.40541	100.459	1.20871e-23
Bra037829	5.16356	0.0805514	15.566	7.96736e-05
Bra020391	5.14389	6.19759	154.382	1.91058e-35
Bra005490	5.14261	1.56205	223.447	1.60123e-50
Bra005525	5.14143	-1.70484	29.8619	4.63947e-08
Bra023480	5.13399	1.39346	152.534	4.84224e-35
Bra014836	5.13188	0.429349	96.9552	7.09145e-23
Bra039560	5.1299	-1.87132	25.947	3.50926e-07
Bra013746	5.12521	1.317	143.834	3.8626e-33
Bra039970	5.11713	3.36118	216.813	4.48405e-49
Bra037593	5.11352	1.79671	202.038	7.50223e-46
Bra024518	5.1082	1.54338	114.909	8.24126e-27
Bra028035	5.10818	-1.66892	41.5211	1.16603e-10
Bra016821	5.10743	0.751248	102.647	4.00567e-24
Bra025786	5.10567	-1.77945	41.0321	1.49749e-10
Bra036435	5.08641	1.69181	177.886	1.40306e-40
Bra037311	5.07601	0.995701	163.42	2.02469e-37
Bra026193	5.07474	4.8652	269.344	1.57745e-60
Bra034598	5.06385	3.62824	243.7	6.1356e-55
Bra024420	5.06097	0.47612	15.1056	0.000101661
Bra018521	5.05173	2.7322	120.681	4.48765e-28
Bra008281	5.04962	0.0133351	96.2307	1.02247e-22
Bra040904	5.03894	3.23808	136.386	1.64308e-31
Bra015706	5.03234	2.21664	28.4185	9.77246e-08
Bra016842	5.0241	-1.44827	39.4716	3.32868e-10
Bra023010	5.02026	0.650217	127.109	1.75877e-29
Bra001591	5.01602	-0.49263	93.1743	4.78862e-22
Bra001014	4.99928	-1.25454	40.5576	1.90905e-10
Bra010416	4.99516	0.3001	87.7068	7.59128e-21
Bra010285	4.99051	-1.62611	39.3766	3.49462e-10
Bra036841	4.97788	3.60971	182.266	1.55138e-41
Bra005494	4.96626	0.685695	12.9441	0.000320924
Bra038965	4.94845	2.43682	192.721	8.09919e-44
Bra008708	4.92786	-1.2787	14.6378	0.000130275
Bra007760	4.92331	-1.92267	26.7634	2.29952e-07
Bra001938	4.91617	0.232716	111.249	5.21755e-26
Bra005885	4.90674	0.693677	102.562	4.1802e-24
Bra006225	4.90531	1.67765	185.638	2.84735e-42
Bra014917	4.89844	1.32825	82.0258	1.34325e-19
Bra028356	4.88581	-2.09622	27.0981	1.93383e-07
Bra020974	4.87896	0.0670524	103.16	3.09202e-24
Bra022729	4.87051	-1.52652	57.1937	3.94941e-14
Bra038326	4.86464	-1.7096	36.815	1.29887e-09
Bra017677	4.86061	-1.71021	29.258	6.33552e-08
Bra036541	4.83717	-0.48903	60.7425	6.5051e-15
Bra011594	4.82389	0.54959	114.278	1.13255e-26
ENSRNA049437513	4.80285	-2.31963	11.0194	0.000901648
Bra037629	4.79507	-2.11612	8.94815	0.0027775
Bra035818	4.7825	2.25328	201.162	1.16488e-45
Bra007022	4.78073	-1.14715	68.9244	1.02312e-16
Bra015848	4.77542	-1.91201	41.3395	1.27955e-10
Bra010573	4.77304	0.206731	13.1633	0.000285487
Bra035797	4.76718	3.13567	208.353	3.14226e-47
Bra002514	4.75394	2.99525	219.622	1.0936e-49
Bra004837	4.74081	0.142693	11.88	0.000567409
Bra009988	4.73559	0.315954	98.0021	4.17929e-23
Bra015537	4.73346	0.36255	52.1921	5.03272e-13
Bra009985	4.72259	-0.292617	46.9435	7.30633e-12
Bra028603	4.71782	-1.24497	54.0909	1.91426e-13
Bra039973	4.71176	5.27437	248.941	4.41827e-56
Bra014684	4.70063	1.12915	73.9593	7.97432e-18
Bra038148	4.69961	-0.770783	97.7538	4.73782e-23
Bra023881	4.67433	-1.27463	35.9465	2.02813e-09
Bra032734	4.6691	7.75922	135.353	2.76367e-31
Bra024657	4.66179	-2.04978	38.0777	6.79836e-10
Bra018046	4.6564	4.06949	391.999	3.03876e-87
Bra027425	4.65627	7.66579	354.611	4.19771e-79
Bra032919	4.65252	-1.78262	38.2221	6.31328e-10
Bra022117	4.64573	2.127	190.061	3.08285e-43
Bra004744	4.64296	4.73151	382.904	2.90188e-85
Bra034862	4.6367	-0.101345	58.8351	1.71452e-14
Bra016178	4.63535	-0.997678	33.013	9.15452e-09
Bra022475	4.62713	-0.337865	12.2193	0.00047297
Bra010672	4.626	-1.96314	11.3798	0.000742479
Bra033118	4.62477	-1.31536	32.8627	9.89044e-09
Bra024080	4.62245	2.22897	12.9052	0.000327668
Bra027681	4.62035	3.61885	12.9216	0.000324816
Bra004724	4.62015	1.23186	12.6275	0.000380116
Bra040534	4.61197	-1.87187	44.6743	2.32695e-11
Bra026922	4.61082	-2.24948	25.8808	3.6316e-07
Bra024006	4.59939	-1.56489	28.5931	8.93003e-08
Bra003901	4.59239	-0.697076	67.8219	1.78952e-16
Bra032437	4.57465	-2.14278	25.9562	3.49255e-07
Bra038254	4.56346	-0.686103	69.4241	7.94113e-17
Bra022302	4.55704	-0.437843	52.7291	3.82885e-13
Bra037017	4.54542	2.67235	189.367	4.36975e-43
Bra004429	4.53302	5.62173	120.734	4.36859e-28
Bra000489	4.53094	2.25323	39.3411	3.55873e-10
Bra034326	4.5253	2.63062	146.334	1.09709e-33
Bra025132	4.52418	0.0913689	86.8219	1.18749e-20
Bra016024	4.51461	-1.41556	48.351	3.56355e-12
Bra036213	4.51441	-0.428165	62.8179	2.26731e-15
Bra006411	4.48245	1.81706	201.843	8.27183e-46
Bra038390	4.45432	0.264847	69.9639	6.04012e-17
Bra025189	4.44629	-1.28884	28.2678	1.05641e-07
Bra018697	4.4446	-0.594453	10.4452	0.00122967
Bra032265	4.44395	4.87283	284.89	6.45757e-64
Bra009737	4.44348	0.460975	117.261	2.51732e-27
Bra035188	4.43851	-1.90089	10.2723	0.0013504
Bra007879	4.4145	1.85482	179.201	7.24093e-41
Bra015514	4.4017	3.27974	268.952	1.91969e-60
Bra033674	4.39635	1.73823	139.374	3.64773e-32
Bra009784	4.39444	0.0310619	57.8838	2.78064e-14
Bra006160	4.37698	-0.503266	31.5296	1.9642e-08
Bra025635	4.37549	-0.0245393	43.8408	3.56199e-11
Bra020489	4.37352	5.83826	206.053	9.9766e-47
Bra039630	4.3627	1.47686	127.29	1.60486e-29
Bra017333	4.3623	0.883876	90.8414	1.55661e-21
Bra030017	4.35036	-1.32736	36.7005	1.37745e-09
Bra037821	4.34734	-1.52481	38.124	6.6389e-10
Bra040469	4.32931	-1.83216	35.1891	2.99187e-09
Bra040244	4.31322	-0.14713	73.3229	1.10082e-17
Bra017970	4.3102	1.95888	188.481	6.82114e-43
Bra037775	4.30721	3.81017	241.147	2.21133e-54
Bra007638	4.30213	-0.733305	59.1393	1.46893e-14
Bra037054	4.30001	-0.0296646	107.41	3.61962e-25
Bra040843	4.29494	1.81128	217.538	3.11431e-49
Bra016142	4.29402	1.08453	109.494	1.26487e-25
Bra032425	4.28697	-0.263275	58.8693	1.68499e-14
Bra027784	4.28638	4.05518	181.595	2.17409e-41
Bra000498	4.28125	3.80257	161.949	4.24491e-37
Bra014966	4.2673	0.911345	132.088	1.43103e-30
Bra025668	4.26104	4.69939	242.782	9.72821e-55
Bra022644	4.25861	-1.68264	7.3531	0.00669471
Bra009307	4.25086	1.24594	121.574	2.86065e-28
Bra032758	4.24154	0.406914	41.574	1.13493e-10
Bra003400	4.23601	-0.714463	9.18869	0.00243514
Bra033032	4.23593	-1.26039	9.20434	0.00241443
Bra014274	4.23419	1.44068	48.1525	3.94323e-12
Bra005762	4.23357	5.91107	394.011	1.10847e-87
Bra013542	4.22401	-0.713438	9.01318	0.0026804
Bra021997	4.22225	-0.896493	31.5569	1.93681e-08
Bra033815	4.22218	-0.439321	67.7985	1.81088e-16
Bra011859	4.22148	1.62806	94.6041	2.32539e-22
Bra031186	4.21744	1.37194	14.5331	0.000137715
Bra000845	4.20733	1.61501	128.572	8.41554e-30
Bra028199	4.20074	1.2494	71.3447	2.99967e-17
Bra027814	4.19925	0.971082	115.183	7.17461e-27
Bra006381	4.19775	-0.625477	24.4259	7.7224e-07
Bra019500	4.19084	1.9342	62.6294	2.495e-15
Bra028469	4.18798	0.56799	75.6789	3.33758e-18
Bra027053	4.18563	2.66006	76.9642	1.74089e-18
Bra030914	4.17345	-1.32697	37.8735	7.54836e-10
Bra040853	4.1668	2.06965	70.5547	4.4769e-17
Bra033990	4.15995	-0.935502	63.4311	1.66074e-15
Bra037921	4.1547	-1.33614	21.1868	4.16624e-06
Bra032300	4.14316	-0.854798	52.1678	5.09545e-13
Bra024589	4.13789	1.33056	123.682	9.88686e-29
Bra016599	4.13461	-0.00866765	46.552	8.922e-12
Bra041076	4.11876	0.602755	65.8176	4.94648e-16
Bra013795	4.11825	-0.471931	54.1731	1.83581e-13
Bra036175	4.10558	0.35504	12.2802	0.000457794
Bra036208	4.10105	0.881552	79.6347	4.50443e-19
Bra020911	4.07761	2.02514	192.554	8.80735e-44
Bra022128	4.07563	1.15325	108.505	2.08304e-25
Bra015257	4.05698	-2.00349	17.6396	2.66966e-05
Bra028616	4.05636	5.25523	264.229	2.0542e-59
Bra037573	4.05079	0.609321	101.754	6.28528e-24
Bra040821	4.04955	0.465265	64.424	1.00328e-15
Bra000406	4.04603	-1.20688	38.6581	5.04939e-10
Bra003931	4.0421	-2.01894	27.5774	1.50931e-07
Bra030128	4.03673	-0.855994	38.3885	5.79738e-10
Bra001390	4.03486	-1.40104	56.5697	5.42403e-14
Bra039441	4.03393	2.72086	25.0686	5.53253e-07
Bra031078	4.02583	0.872178	12.3053	0.000451674
ENSRNA049455187	4.02558	6.84131	78.388	8.46632e-19
Bra039156	4.02305	0.711832	85.0451	2.91638e-20
Bra029875	4.02291	2.58135	176.173	3.31903e-40
Bra000255	4.01036	1.7996	132.373	1.24011e-30
Bra026599	4.00454	-1.73674	9.68537	0.00185741
Bra029207	4.00002	-2.34591	6.95197	0.00837269
Bra026740	3.99453	3.24361	232.941	1.36121e-52
Bra012226	3.99352	5.65525	267.246	4.51932e-60
Bra022405	3.9908	-1.29713	23.2139	1.44946e-06
Bra008364	3.98726	1.24232	67.6213	1.98118e-16
Bra014936	3.98095	-1.14627	22.3491	2.27322e-06
Bra038168	3.98006	-0.985807	23.3466	1.35281e-06
Bra040283	3.97946	-2.61074	6.81162	0.00905666
Bra017987	3.97799	3.04239	285.144	5.68346e-64
Bra033499	3.96627	-0.52539	68.8439	1.06572e-16
Bra026823	3.95998	-2.20199	18.7601	1.48236e-05
Bra002997	3.94556	2.10442	158.262	2.7123e-36
Bra013333	3.94278	2.88895	89.7985	2.63688e-21
Bra023838	3.94263	5.88887	183.581	8.01058e-42
Bra030394	3.92776	3.67938	183.955	6.63638e-42
Bra012981	3.92629	3.95261	94.7498	2.16033e-22
Bra002276	3.91529	5.23217	343.426	1.14481e-76
Bra026839	3.91506	-0.693491	60.1835	8.64129e-15
Bra021234	3.90769	-1.59856	34.4731	4.32183e-09
Bra008720	3.9076	0.146282	22.319	2.30905e-06
Bra016276	3.90592	2.89666	195.358	2.15249e-44
Bra024201	3.90454	-1.53614	9.40883	0.00215943
Bra038296	3.8953	-2.36007	32.4815	1.20332e-08
Bra024727	3.89524	2.07234	138.612	5.35553e-32
Bra034843	3.89407	-1.55248	14.9662	0.000109452
Bra006958	3.89233	-0.32883	60.771	6.41158e-15
Bra017872	3.88326	3.56862	258.727	3.25047e-58
Bra023226	3.87544	-1.82628	34.7285	3.79038e-09
Bra026541	3.87001	0.594178	71.2878	3.08746e-17
Bra010518	3.85768	1.54984	100.743	1.04743e-23
Bra026966	3.84998	1.16091	52.9957	3.34287e-13
Bra012797	3.84043	0.00149142	75.5021	3.65018e-18
Bra015433	3.82878	3.57627	248.075	6.82482e-56
Bra022452	3.81908	-1.43779	26.9047	2.13736e-07
Bra037415	3.81575	-1.56146	35.2475	2.90361e-09
Bra033580	3.81131	-1.25961	29.9511	4.4309e-08
Bra035907	3.80759	0.67842	92.0233	8.56622e-22
Bra011740	3.80486	3.11903	110.263	8.58005e-26
Bra017570	3.78774	0.102102	56.2257	6.46111e-14
Bra020745	3.78479	-0.207	61.0386	5.59655e-15
Bra033316	3.7843	2.46322	200.806	1.39292e-45
Bra018856	3.78076	1.29052	97.7605	4.72176e-23
Bra024487	3.77321	-1.3789	33.5608	6.90691e-09
Bra028807	3.76677	-0.352484	48.9586	2.61421e-12
Bra018089	3.76615	1.13059	124.566	6.33433e-29
Bra020226	3.76425	0.853469	113.089	2.06326e-26
Bra038967	3.76389	5.89637	136.9	1.26792e-31
Bra005641	3.75547	6.36585	220.394	7.42204e-50
Bra020704	3.75345	2.48761	172.802	1.8085e-39
Bra003954	3.75242	5.2453	15.2325	9.50552e-05
Bra036574	3.751	-0.22401	59.8497	1.02387e-14
Bra021211	3.75053	5.25261	127.403	1.51642e-29
Bra038667	3.74884	3.80387	253.387	4.74266e-57
Bra004518	3.7465	2.71654	131.48	1.94453e-30
Bra021175	3.74475	6.68143	136.014	1.98086e-31
Bra015549	3.73359	1.03599	50.4276	1.23642e-12
Bra020699	3.72994	1.08253	45.7444	1.34736e-11
Bra018970	3.7285	2.42124	187.701	1.00987e-42
Bra005094	3.7259	-0.402157	33.2316	8.18099e-09
Bra020746	3.72407	0.864552	68.8671	1.05326e-16
Bra021821	3.72315	-0.187079	56.2884	6.25846e-14
Bra039971	3.72177	5.03727	130.443	3.27746e-30
Bra028226	3.72064	-1.63463	9.60952	0.00193571
Bra040585	3.7141	0.437811	16.8493	4.04692e-05
Bra027760	3.71144	-0.0678449	19.1697	1.19596e-05
Bra003613	3.7046	0.847965	97.6736	4.93345e-23
Bra038869	3.70127	0.266027	80.9712	2.29031e-19
Bra017729	3.69986	-0.980242	6.17545	0.0129535
Bra032010	3.69047	3.86306	255.533	1.61546e-57
Bra003996	3.68831	0.806783	6.46205	0.0110203
Bra012220	3.68457	2.83298	65.1226	7.03802e-16
Bra021475	3.68417	1.14921	101.464	7.27863e-24
Bra018993	3.68332	-0.220827	6.40689	0.0113678
Bra002679	3.68328	-1.36476	6.11534	0.0134014
Bra021791	3.68328	-2.0568	5.97281	0.0145281
Bra011775	3.67378	-0.237532	64.2531	1.0942e-15
Bra030875	3.67282	1.48858	33.6708	6.52733e-09
Bra031638	3.6707	-0.0158125	6.25652	0.0123737
Bra012179	3.67047	-0.708907	65.9845	4.54478e-16
Bra034005	3.66778	3.34214	108.074	2.58958e-25
Bra010057	3.66206	-2.84466	5.42877	0.0198076
Bra023486	3.65671	0.107433	44.7721	2.21357e-11
Bra011245	3.64266	-0.00535891	45.4975	1.52834e-11
Bra022535	3.64044	-1.28865	31.1193	2.42644e-08
Bra010016	3.6324	-1.5552	22.8453	1.75581e-06
Bra037440	3.62978	2.54772	194.613	3.13028e-44
Bra027066	3.62885	-1.25515	17.8741	2.36007e-05
Bra039722	3.62495	0.425957	48.772	2.87513e-12
Bra031454	3.62205	0.393803	85.2313	2.65427e-20
Bra027304	3.62011	-2.02045	19.2468	1.14865e-05
Bra009803	3.61583	4.14371	96.1414	1.06967e-22
Bra035816	3.61415	0.885446	108.814	1.78249e-25
Bra025514	3.61386	-1.97972	28.2604	1.06042e-07
Bra038676	3.6124	-2.23603	19.301	1.11646e-05
Bra011170	3.61203	3.68958	14.9392	0.000111033
Bra017703	3.60759	-1.47576	32.3686	1.27532e-08
Bra002062	3.60534	-1.43525	29.0628	7.00683e-08
Bra028390	3.60343	2.17021	133.469	7.13901e-31
Bra040626	3.6023	2.91107	107.942	2.76805e-25
Bra032616	3.59447	3.25209	210.1	1.30611e-47
Bra023491	3.59313	-0.813973	41.1586	1.40364e-10
Bra039254	3.59235	-1.44812	20.6068	5.63957e-06
Bra009954	3.59086	-2.0507	10.3819	0.00127255
Bra039268	3.58359	3.37407	82.0731	1.31145e-19
Bra007989	3.58232	-0.267219	45.5245	1.50743e-11
Bra036732	3.58163	2.05852	167.128	3.13699e-38
Bra024131	3.57433	0.510325	36.5019	1.52521e-09
Bra039696	3.56661	-0.61816	55.4182	9.7429e-14
Bra013216	3.5619	-0.894463	56.6871	5.10988e-14
Bra027097	3.55944	-2.07863	22.541	2.05705e-06
Bra035897	3.54712	5.10251	190.577	2.3789e-43
Bra023796	3.5451	5.11873	334.275	1.12656e-74
Bra020480	3.54395	0.754174	103.402	2.73539e-24
Bra038075	3.53893	-1.94249	23.6103	1.17954e-06
Bra037333	3.53578	-0.621206	55.3623	1.00242e-13
Bra032102	3.53226	1.49581	116.585	3.53835e-27
Bra009983	3.53202	-2.29942	10.0073	0.0015592
Bra034636	3.52015	-0.980699	36.7195	1.36411e-09
Bra007874	3.51698	3.13768	136.41	1.62329e-31
Bra014691	3.51577	-1.82469	21.429	3.67175e-06
Bra001090	3.51311	6.6131	218.636	1.79405e-49
Bra039956	3.50988	0.0235952	25.6078	4.18338e-07
Bra035440	3.50868	3.08421	116.805	3.16727e-27
Bra037734	3.48841	5.11675	296.076	2.35874e-66
Bra021977	3.48184	3.09561	169.361	1.02031e-38
Bra003060	3.47504	-1.94247	30.2583	3.78166e-08
Bra002012	3.47228	-0.946126	49.9803	1.55301e-12
Bra041140	3.46949	-0.926486	46.6213	8.6119e-12
Bra006662	3.46671	-1.16928	21.3034	3.92045e-06
Bra018656	3.46582	-2.48482	14.6921	0.000126576
Bra022619	3.46214	-0.800811	17.6623	2.63804e-05
Bra025419	3.45213	1.42713	17.821	2.42686e-05
Bra024348	3.44961	-1.44042	41.2425	1.34469e-10
Bra000806	3.44582	5.19695	69.8372	6.44063e-17
Bra005298	3.44272	4.25615	58.73	1.80867e-14
Bra016676	3.43264	-0.930209	31.5249	1.96899e-08
Bra007825	3.4286	5.74714	206.421	8.29421e-47
Bra033617	3.42842	1.43313	84.3253	4.19716e-20
Bra014122	3.42394	-0.15685	63.5568	1.55811e-15
Bra021642	3.41633	1.99484	103.57	2.51356e-24
Bra018115	3.41595	3.44194	134.423	4.41545e-31
Bra006932	3.41566	-0.45402	48.4873	3.32439e-12
Bra016418	3.41364	-1.98197	26.1782	3.11319e-07
Bra018066	3.40378	1.76284	124.28	7.31713e-29
Bra011870	3.40253	-0.318729	19.4442	1.03585e-05
Bra002133	3.39816	4.72544	232.27	1.90669e-52
Bra014555	3.39752	-1.9028	27.2151	1.82027e-07
Bra003818	3.39628	-1.13151	23.0018	1.61854e-06
Bra039705	3.39584	0.532506	46.7606	8.0208e-12
Bra030550	3.38696	2.74998	98.771	2.83453e-23
Bra019630	3.386	-1.00157	21.9414	2.81104e-06
Bra039260	3.38471	2.44534	135.497	2.57087e-31
Bra013332	3.38309	-2.15042	12.5603	0.000394035
Bra028516	3.3789	0.926188	98.4588	3.31859e-23
Bra024892	3.37585	-1.36989	31.7671	1.7381e-08
Bra010542	3.36631	0.232234	21.6106	3.34005e-06
Bra028553	3.36439	-0.789334	15.8027	7.03004e-05
Bra005033	3.36353	4.83493	84.4835	3.87436e-20
Bra034778	3.36238	2.60189	98.7949	2.80055e-23
Bra016820	3.35989	-2.21831	17.9418	2.27765e-05
Bra019710	3.35222	0.689393	46.5573	8.89796e-12
Bra021111	3.34839	0.655533	76.5386	2.1595e-18
Bra014796	3.34606	3.12172	164.385	1.24611e-37
Bra019350	3.34191	-1.32063	34.1779	5.02965e-09
Bra012857	3.33483	-0.432434	48.0758	4.10047e-12
Bra008989	3.33292	0.0816766	41.7859	1.01837e-10
Bra019772	3.3285	-0.637094	50.8503	9.96845e-13
Bra021747	3.32747	-1.43005	34.3158	4.6857e-09
Bra023356	3.3255	-2.70036	4.1722	0.0410924
Bra016888	3.32429	-1.68539	14.9741	0.000108999
Bra019567	3.32172	0.842331	97.5633	5.21631e-23
Bra020327	3.30971	1.72393	4.96579	0.0258535
Bra020326	3.30893	2.14121	4.98482	0.0255707
Bra010616	3.30863	-1.61789	4.80023	0.028456
Bra016000	3.30739	-0.936076	4.58894	0.0321789
Bra006827	3.30412	1.53744	105.838	8.00187e-25
Bra010545	3.30262	-1.10934	4.77142	0.028936
Bra031020	3.30163	0.479548	43.5694	4.09184e-11
Bra032718	3.30149	1.43769	4.90183	0.0268283
Bra020753	3.30081	1.8854	96.4829	9.00184e-23
Bra040919	3.30071	2.37216	78.2746	8.96656e-19
Bra018749	3.29966	1.31186	4.9104	0.0266955
Bra033804	3.29826	-1.3741	10.7702	0.00103148
Bra015934	3.29528	-2.468	4.59058	0.0321482
Bra034271	3.28887	6.86466	104.918	1.27276e-24
Bra032343	3.28757	8.65955	130.223	3.66166e-30
Bra003027	3.28491	5.28179	59.988	9.5437e-15
Bra021120	3.27279	-1.4027	36.5431	1.49331e-09
Bra020873	3.27263	3.47181	217.481	3.20468e-49
Bra008079	3.27153	-2.16544	25.6662	4.05866e-07
Bra035359	3.26134	1.31814	59.8704	1.01314e-14
Bra024430	3.26044	0.764711	88.4989	5.08641e-21
Bra003190	3.25983	6.75802	128.823	7.41549e-30
Bra024133	3.25422	4.32249	41.4911	1.18408e-10
Bra032935	3.24844	3.46213	212.35	4.21895e-48
Bra016784	3.24305	-1.47954	14.5824	0.000134162
Bra011822	3.24005	2.06878	30.436	3.45064e-08
Bra023962	3.23876	3.16684	176.594	2.68568e-40
Bra019705	3.23801	-1.75351	20.626	5.58314e-06
Bra027879	3.23656	-1.0744	28.815	7.96322e-08
Bra015548	3.23333	2.01447	79.8746	3.98938e-19
Bra032474	3.23247	2.49848	56.4062	5.89431e-14
Bra027643	3.23161	-1.65926	20.9657	4.67578e-06
Bra034678	3.22852	1.39004	73.4663	1.02371e-17
Bra017425	3.22802	-0.146511	34.4157	4.45116e-09
Bra028253	3.22735	2.1864	55.1577	1.11236e-13
Bra015096	3.21703	3.35077	134.691	3.85771e-31
Bra004753	3.21547	-1.11956	10.4298	0.00123999
Bra025261	3.21496	2.47725	83.83	5.39212e-20
Bra006714	3.20695	0.759695	32.2758	1.33768e-08
Bra038590	3.20494	-0.743723	19.1686	1.19667e-05
Bra018334	3.19795	1.71706	47.9902	4.28361e-12
Bra010673	3.19622	2.84479	49.2406	2.26418e-12
Bra030100	3.1915	2.30202	64.7298	8.59051e-16
Bra012597	3.19141	-1.23951	41.0181	1.50826e-10
Bra032609	3.18621	-1.91749	18.9795	1.32134e-05
Bra031099	3.18202	-1.01519	25.0725	5.52134e-07
Bra016692	3.17607	2.71125	142.077	9.35683e-33
Bra029454	3.17132	0.240269	58.9338	1.63066e-14
Bra000576	3.16728	1.89522	94.0318	3.10501e-22
Bra012021	3.16633	-0.618244	30.7872	2.87926e-08
Bra023602	3.15698	1.69035	57.9528	2.68484e-14
Bra012851	3.15502	2.74439	77.5676	1.28255e-18
Bra005589	3.15491	0.941889	89.4898	3.08227e-21
Bra026533	3.15188	4.69045	264.493	1.80007e-59
Bra033288	3.15161	1.90506	69.4537	7.82293e-17
Bra022257	3.14338	2.79852	120.448	5.04784e-28
Bra009375	3.14201	-1.20122	32.3921	1.25997e-08
Bra013411	3.14091	2.67611	107.141	4.14538e-25
Bra019895	3.13671	-1.02525	19.1085	1.23494e-05
Bra000096	3.13522	2.49523	85.8824	1.90957e-20
Bra011402	3.13178	-0.716265	46.103	1.12198e-11
Bra039921	3.12441	-1.5718	17.8611	2.37624e-05
Bra035844	3.10662	2.64761	19.5158	9.97703e-06
Bra037036	3.10511	1.62954	130.722	2.84791e-30
Bra014156	3.1033	-0.337126	38.2299	6.28804e-10
Bra006798	3.09673	-0.987613	31.3481	2.1567e-08
Bra027433	3.09523	2.08101	63.1531	1.91246e-15
Bra035973	3.08567	3.1309	132.386	1.23171e-30
Bra021892	3.08523	1.87576	33.1707	8.44137e-09
Bra022270	3.08467	-1.15142	37.1253	1.10777e-09
Bra019326	3.08193	-0.14638	48.5205	3.26855e-12
Bra021726	3.07707	4.38982	85.2916	2.57455e-20
Bra038047	3.07595	2.28223	131.371	2.05407e-30
Bra034253	3.06977	1.05472	54.4393	1.60328e-13
Bra019736	3.06377	-1.85516	20.844	4.98243e-06
Bra036160	3.06007	1.38033	61.1115	5.39329e-15
Bra023800	3.05797	-2.17409	8.49161	0.00356789
Bra030692	3.05745	4.1084	19.6503	9.29891e-06
Bra036158	3.05588	-0.646754	10.8647	0.000980124
Bra005822	3.05587	4.62456	163.417	2.02827e-37
Bra013325	3.05566	2.08931	98.2464	3.69431e-23
Bra019583	3.0545	-1.24034	36.3867	1.61805e-09
Bra015063	3.05174	-0.588597	18.7888	1.46024e-05
Bra035456	3.04481	1.57813	88.4401	5.23977e-21
Bra007341	3.04471	-0.0641725	42.653	6.53629e-11
Bra028896	3.04372	-1.89483	22.6284	1.96553e-06
Bra010282	3.03837	1.57468	98.2075	3.76758e-23
Bra015347	3.03781	2.65114	175.928	3.754e-40
Bra019823	3.03731	0.0591569	29.9375	4.46208e-08
Bra017387	3.03591	-2.252	20.3612	6.41169e-06
Bra009388	3.02667	2.04057	40.8982	1.60369e-10
Bra014180	3.02342	1.00835	46.322	1.00333e-11
Bra033151	3.0138	1.19134	62.2332	3.051e-15
Bra002526	3.01122	-1.90792	12.9486	0.000320158
Bra034993	3.00928	0.307818	26.6199	2.4768e-07
Bra016054	3.00875	-1.30891	14.2955	0.000156238
Bra033228	2.99626	1.28081	43.3752	4.51882e-11
Bra024691	2.99354	-0.228905	29.3694	5.98155e-08
Bra033300	2.99338	-1.26502	14.0446	0.000178525
Bra012416	2.98991	-0.366402	45.8487	1.27751e-11
Bra026653	2.98693	6.00266	68.0503	1.59379e-16
Bra016740	2.98592	2.80201	157.458	4.06501e-36
Bra010447	2.98438	6.00778	119.619	7.66579e-28
Bra001293	2.98133	0.137656	40.6192	1.84984e-10
Bra036482	2.97996	3.26429	163.388	2.05785e-37
Bra020119	2.97955	5.3646	159.604	1.38067e-36
Bra037128	2.9752	3.47154	20.802	5.09302e-06
Bra014617	2.97419	-1.74047	20.6657	5.46875e-06
Bra020301	2.97059	0.673976	59.5751	1.17713e-14
Bra038480	2.97022	0.103586	27.1902	1.84387e-07
Bra035200	2.96774	1.31611	79.0591	6.0279e-19
Bra034731	2.95193	6.32547	86.7388	1.23846e-20
Bra018724	2.94437	-1.12522	32.5102	1.18567e-08
Bra017287	2.94006	1.57784	68.3606	1.36169e-16
Bra034921	2.93841	3.00895	117.546	2.1799e-27
Bra034127	2.93636	0.243483	42.212	8.18956e-11
Bra018855	2.932	1.62277	68.2577	1.43466e-16
Bra020300	2.92814	-1.14342	22.6047	1.98999e-06
Bra022069	2.92727	4.66418	166.284	4.79522e-38
Bra014364	2.92265	0.645263	38.6732	5.01039e-10
Bra011055	2.91691	1.32489	33.1144	8.68946e-09
Bra020501	2.91634	0.713056	48.616	3.11324e-12
Bra041021	2.91141	6.92766	44.9059	2.06739e-11
Bra021455	2.90772	-0.28959	44.955	2.01611e-11
Bra035606	2.90753	-0.85712	22.021	2.6968e-06
Bra035435	2.90685	2.09065	29.8853	4.58385e-08
Bra034551	2.90488	0.56727	73.7638	8.80448e-18
Bra006224	2.90362	0.208273	46.9409	7.31604e-12
Bra005802	2.89429	1.60779	31.6619	1.8349e-08
Bra036420	2.89358	-0.549372	38.1162	6.66542e-10
Bra034272	2.88942	2.76363	143.025	5.80468e-33
Bra003072	2.88065	-1.93862	14.7057	0.000125664
Bra011437	2.87927	1.12851	25.0992	5.44555e-07
Bra022330	2.87886	-0.304962	28.5351	9.20141e-08
Bra034677	2.87804	1.98369	69.3365	8.3019e-17
Bra041112	2.87658	1.20656	83.0266	8.09577e-20
Bra026546	2.87177	1.26748	20.5721	5.74267e-06
Bra028450	2.87109	0.120046	50.5455	1.16432e-12
Bra018751	2.86352	5.31341	129.795	4.5429e-30
Bra009245	2.85689	0.270226	57.1355	4.06799e-14
Bra022118	2.85353	-2.05302	7.84765	0.00508868
Bra026343	2.85227	2.1041	107.025	4.39674e-25
Bra030104	2.85145	0.229716	64.1146	1.17388e-15
Bra011512	2.8458	2.89073	52.6875	3.91082e-13
Bra014198	2.84192	-2.12494	14.0959	0.000173722
Bra004282	2.83668	1.83649	75.9948	2.84415e-18
Bra025771	2.83383	-0.432406	30.0544	4.20095e-08
Bra032381	2.82929	-1.66508	12.8902	0.000330307
Bra017699	2.82884	2.06784	55.1748	1.10272e-13
Bra007824	2.8225	1.55502	82.5113	1.05069e-19
Bra029269	2.81888	2.04482	41.5198	1.16682e-10
Bra039877	2.81871	-1.02073	10.6964	0.00107342
Bra038445	2.81765	2.55878	108.71	1.87886e-25
Bra032876	2.81372	1.0785	38.1336	6.60625e-10
Bra013571	2.80701	-0.41332	48.6469	3.06453e-12
Bra029913	2.80394	0.761797	51.4448	7.36377e-13
Bra000488	2.80386	2.05465	21.3033	3.92047e-06
Bra004183	2.80084	-2.17144	10.889	0.000967362
Bra028075	2.79873	-1.17599	37.6371	8.52077e-10
Bra036335	2.79775	2.01848	25.6402	4.11388e-07
Bra018297	2.79639	-0.513368	31.7294	1.77217e-08
Bra023455	2.79477	0.0235359	44.184	2.9892e-11
ENSRNA049460966	2.7919	1.40751	81.3772	1.86501e-19
Bra034150	2.78157	2.45373	51.7157	6.41489e-13
Bra026560	2.77503	2.198	47.5106	5.4707e-12
Bra002269	2.77484	-0.96988	12.3643	0.000437633
Bra012923	2.77335	-1.48516	19.2478	1.14805e-05
Bra022815	2.77053	7.17861	94.4587	2.50264e-22
Bra008313	2.76691	0.976935	31.4758	2.01946e-08
Bra018968	2.75806	0.388121	27.3428	1.70401e-07
Bra032630	2.75738	-0.660822	30.1617	3.97476e-08
Bra028808	2.75595	4.15288	181.649	2.11495e-41
Bra012638	2.75573	2.58079	102.85	3.61523e-24
Bra017816	2.74772	2.63192	72.2792	1.86809e-17
Bra026693	2.74716	0.728092	26.8868	2.15722e-07
Bra039195	2.74525	-1.05881	30.9065	2.70769e-08
Bra017083	2.73854	3.13266	72.4545	1.70929e-17
Bra033450	2.7374	-0.115941	37.5047	9.11928e-10
Bra005536	2.7373	3.15387	77.8888	1.09006e-18
Bra031393	2.73717	3.5585	92.7454	5.9474e-22
Bra000172	2.73532	-0.562126	8.48822	0.00357452
Bra027453	2.73135	2.34982	115.924	4.93962e-27
Bra006533	2.73086	0.854201	37.3313	9.96715e-10
Bra034619	2.7305	-1.10006	27.7356	1.39083e-07
Bra023751	2.72869	0.341002	60.2232	8.46882e-15
Bra011475	2.72736	-1.55184	19.4231	1.04733e-05
Bra031132	2.72539	5.22268	95.6937	1.34106e-22
Bra021316	2.72403	-0.759397	36.2	1.78072e-09
Bra027166	2.72307	0.997147	38.7013	4.93868e-10
Bra007660	2.71405	-0.611087	19.222	1.16365e-05
Bra038798	2.71379	0.0759049	35.7517	2.24132e-09
Bra007724	2.71348	-1.50698	17.8845	2.34729e-05
Bra040744	2.70899	-1.58316	22.0298	2.68451e-06
Bra006427	2.7052	5.01216	108.173	2.46283e-25
Bra032499	2.7037	-1.23866	15.3948	8.72258e-05
Bra040595	2.70251	1.34917	33.6598	6.56424e-09
Bra024634	2.70045	6.20752	82.4965	1.05859e-19
Bra034872	2.69436	2.28211	43.0511	5.33287e-11
Bra026690	2.69079	-0.952151	19.7557	8.79966e-06
Bra036945	2.68461	-1.6056	15.3888	8.75062e-05
Bra005096	2.68122	2.15856	95.6944	1.34059e-22
Bra038635	2.68076	-0.705014	25.7228	3.94144e-07
Bra006710	2.67397	4.94899	157.086	4.90102e-36
Bra013574	2.66929	-0.673281	26.4207	2.74586e-07
Bra008121	2.66246	-1.12084	23.8218	1.0568e-06
Bra006087	2.66209	-0.432688	29.1903	6.56067e-08
Bra002340	2.65187	0.387108	42.4048	7.42082e-11
Bra007307	2.64907	-0.974731	27.5979	1.49342e-07
Bra022469	2.64709	5.26142	154.776	1.56706e-35
Bra023507	2.64519	-1.18684	16.6938	4.39253e-05
Bra022637	2.63922	-1.12238	18.9362	1.35163e-05
Bra021803	2.63655	5.31893	108.384	2.21477e-25
Bra017914	2.63653	5.17241	124.56	6.35374e-29
Bra003183	2.63268	-0.3618	21.7451	3.11378e-06
Bra021992	2.63204	1.09115	31.4196	2.07871e-08
Bra033390	2.63193	1.57566	19.2466	1.14872e-05
Bra029909	2.63125	1.06842	18.9686	1.32889e-05
Bra018502	2.63086	0.875946	37.7835	7.90459e-10
Bra031912	2.62668	2.42215	92.8032	5.77627e-22
Bra020088	2.62604	-1.49685	27.4853	1.58296e-07
Bra040150	2.62344	4.01415	163.749	1.71647e-37
Bra036951	2.62136	-0.38195	16.6437	4.51003e-05
Bra010261	2.61829	-1.75084	9.61004	0.00193517
Bra032039	2.61319	-1.08941	14.1476	0.00016901
Bra005528	2.61006	0.264362	27.5835	1.50453e-07
Bra033331	2.60856	3.25669	16.5551	4.72567e-05
Bra034245	2.60795	8.25121	76.6147	2.07792e-18
Bra007983	2.60562	-0.974268	26.9616	2.07537e-07
Bra038748	2.60424	2.49192	88.0541	6.36891e-21
Bra003939	2.60358	4.43108	12.2372	0.000468459
Bra011483	2.59914	-0.102863	33.087	8.81241e-09
Bra027712	2.59874	3.44439	55.125	1.13106e-13
Bra026082	2.5928	0.547879	74.7089	5.45494e-18
Bra021202	2.59242	3.30338	129.5	5.27147e-30
Bra026598	2.59238	0.303433	18.1347	2.05815e-05
Bra020549	2.59188	10.1383	89.2488	3.48148e-21
Bra025444	2.59143	1.8587	79.7488	4.25164e-19
Bra000591	2.58794	-0.913444	34.4939	4.27588e-09
Bra022682	2.5871	1.37412	55.1151	1.13673e-13
Bra018328	2.58659	1.5649	11.4016	0.000733808
Bra006506	2.58563	-1.88046	15.5804	7.90711e-05
Bra019167	2.5852	2.34484	40.8529	1.64131e-10
Bra004572	2.58433	-1.9354	19.6198	9.44837e-06
Bra020182	2.58388	2.66916	47.9802	4.30556e-12
Bra005888	2.58382	2.85624	73.0622	1.25625e-17
Bra040545	2.5818	3.71804	102.121	5.2225e-24
Bra008685	2.58065	0.117902	35.7717	2.2185e-09
Bra011210	2.5805	-1.29257	19.9251	8.05354e-06
Bra036490	2.57772	6.14336	104.42	1.63647e-24
Bra024741	2.57207	3.7289	150.29	1.49811e-34
Bra025660	2.57199	6.05418	162.742	2.84796e-37
Bra000284	2.56733	0.37788	23.7554	1.09389e-06
Bra036434	2.56589	-2.19028	9.57069	0.00197709
Bra020918	2.56275	-1.2616	16.4683	4.94704e-05
Bra000737	2.56258	8.68327	97.8906	4.42154e-23
Bra006304	2.5601	-1.13314	7.0924	0.00774114
Bra022824	2.55916	1.61208	64.375	1.02854e-15
Bra007377	2.55586	0.512282	50.3476	1.28789e-12
Bra007553	2.55195	1.23564	39.7936	2.82269e-10
Bra020709	2.54959	2.54479	68.2655	1.42899e-16
Bra025870	2.54809	5.71775	51.0607	8.95536e-13
Bra008404	2.54581	1.11227	50.9451	9.4985e-13
Bra040363	2.54274	3.21487	28.0898	1.15818e-07
Bra036883	2.53914	5.11482	94.2957	2.71738e-22
Bra012773	2.53813	2.69796	70.2039	5.34819e-17
Bra017193	2.53512	-0.571779	13.0894	0.000296967
Bra017662	2.53436	3.12599	112.185	3.25541e-26
Bra019102	2.53359	-2.30525	9.12189	0.00252569
Bra000176	2.53272	0.582738	32.0523	1.50077e-08
Bra032900	2.53169	-2.0983	10.4123	0.00125177
Bra039000	2.52796	3.28032	98.0604	4.05807e-23
Bra037887	2.52692	-0.672071	23.9495	9.88944e-07
Bra011004	2.52531	4.25755	120.198	5.72478e-28
Bra033826	2.5204	4.09887	129.235	6.02387e-30
Bra029493	2.51721	3.12567	64.0151	1.2347e-15
Bra004465	2.51523	0.0278213	36.2775	1.7113e-09
Bra019290	2.51461	1.59524	54.5712	1.49919e-13
Bra015394	2.51417	0.576383	40.4887	1.97759e-10
Bra031303	2.51343	2.14929	43.0913	5.22435e-11
Bra011491	2.51328	3.96971	51.7828	6.19923e-13
Bra016850	2.5112	1.52385	49.9976	1.53933e-12
Bra036807	2.50558	4.0964	144.05	3.46538e-33
Bra027035	2.50505	5.81571	132.985	9.10878e-31
Bra039960	2.50338	1.10275	56.8074	4.80664e-14
Bra002982	2.50287	5.0823	46.3059	1.01159e-11
Bra013956	2.50108	4.43174	133.487	7.07608e-31
Bra016908	2.50033	5.75109	136.992	1.2109e-31
Bra021454	2.49845	1.07973	49.4043	2.08294e-12
Bra002088	2.49844	-0.401859	22.4923	2.10993e-06
Bra013991	2.49809	2.10236	69.9517	6.07746e-17
Bra021901	2.48717	1.1854	56.6168	5.29562e-14
Bra019005	2.48698	2.73334	48.4638	3.36449e-12
Bra021476	2.48085	0.00456978	21.0232	4.53748e-06
Bra011304	2.4805	2.43267	95.544	1.44641e-22
Bra027107	2.48012	2.19663	91.8949	9.14029e-22
Bra028874	2.4786	1.79907	60.7998	6.31837e-15
Bra040476	2.47603	-1.00954	19.5494	9.80331e-06
Bra034458	2.47455	2.57075	110.782	6.60508e-26
Bra021250	2.47449	-0.201474	5.66732	0.0172838
Bra014004	2.47317	3.65496	158.133	2.89426e-36
Bra021972	2.46287	0.788076	17.7574	2.50946e-05
Bra027204	2.46256	2.39222	58.3941	2.14528e-14
Bra028250	2.46239	-1.13802	24.2468	8.47475e-07
Bra025868	2.46152	3.66097	154.248	2.04447e-35
Bra033348	2.45919	-0.863047	11.7359	0.000613046
Bra040945	2.45616	-0.271206	33.496	7.14123e-09
Bra011761	2.45461	4.35295	4.76721	0.0290069
Bra018567	2.44625	0.673767	46.762	8.01522e-12
Bra028423	2.44575	1.72354	54.3383	1.68781e-13
Bra007454	2.44553	2.06463	85.7134	2.08003e-20
Bra013424	2.44376	-0.440224	10.4291	0.00124045
Bra020666	2.44073	5.18488	58.2903	2.26155e-14
Bra038756	2.4398	1.30442	32.8605	9.90171e-09
Bra034576	2.43564	-0.478833	8.45238	0.00364567
Bra022828	2.4347	2.5086	101.093	8.7763e-24
Bra038401	2.43362	0.518577	40.8556	1.63903e-10
Bra005432	2.43269	3.0991	94.0153	3.13101e-22
Bra002132	2.42838	-0.520714	35.118	3.10317e-09
Bra014896	2.42657	3.07522	81.394	1.8492e-19
Bra026914	2.42628	-0.149868	21.1919	4.1551e-06
Bra038312	2.4258	-0.276903	24.7312	6.59091e-07
Bra034396	2.4255	0.458474	31.4685	2.02706e-08
Bra003111	2.42466	-1.19882	12.7041	0.000364851
Bra007384	2.41914	3.84842	70.1845	5.40101e-17
Bra028479	2.41909	0.851074	21.6527	3.26755e-06
Bra008051	2.41332	3.86495	103.121	3.15264e-24
Bra015536	2.41153	5.77259	107.86	2.88455e-25
Bra030111	2.41148	4.72878	33.1916	8.35093e-09
Bra039610	2.40843	-0.889331	20.0077	7.71324e-06
Bra004198	2.40629	0.607552	8.1833	0.00422778
Bra015785	2.4051	2.54429	73.8111	8.5962e-18
Bra020090	2.40469	4.54237	89.1137	3.72751e-21
Bra009047	2.4036	3.9052	86.2672	1.57193e-20
Bra000665	2.40012	-0.229457	33.9495	5.65615e-09
Bra026389	2.39615	0.299312	41.0608	1.47563e-10
Bra005747	2.39609	-0.223751	33.3309	7.77384e-09
Bra029717	2.39595	4.02893	120.003	6.3173e-28
Bra027623	2.39538	3.40781	78.6476	7.42383e-19
Bra005313	2.39536	-1.10197	16.4573	4.97582e-05
Bra025424	2.39385	-0.249971	28.145	1.12556e-07
Bra035004	2.39344	1.46551	55.0495	1.17531e-13
Bra029933	2.39326	6.19289	61.8093	3.78384e-15
Bra034909	2.39309	-0.236857	42.2853	7.88816e-11
Bra030011	2.39234	1.87787	75.707	3.29043e-18
Bra007892	2.39158	-0.798284	35.3438	2.76342e-09
Bra012526	2.39151	-0.657808	21.7049	3.17973e-06
Bra006905	2.3874	0.569547	42.0958	8.69075e-11
Bra005582	2.38604	3.33881	21.617	3.32885e-06
Bra014372	2.38415	-1.23049	20.0683	7.47252e-06
Bra003661	2.38309	2.63972	91.1246	1.34907e-21
Bra037111	2.38262	0.260386	17.5602	2.78351e-05
Bra025864	2.38118	0.292776	46.9968	7.1103e-12
Bra021529	2.37857	6.16442	160.677	8.04823e-37
Bra004013	2.37539	-0.752745	25.9744	3.45979e-07
Bra022272	2.37531	-0.518402	21.6174	3.32827e-06
Bra033004	2.37468	2.70324	113.397	1.76659e-26
Bra012071	2.37255	2.80605	93.4541	4.15737e-22
Bra025695	2.37236	0.533661	47.5389	5.39244e-12
Bra000434	2.36851	0.863962	45.706	1.374e-11
Bra006384	2.36673	3.77921	100.852	9.91335e-24
Bra039818	2.36387	5.14532	100.206	1.37333e-23
Bra018501	2.36312	-1.55449	12.942	0.000321287
Bra030956	2.35934	1.4774	33.6858	6.47728e-09
Bra021645	2.35664	2.79976	91.1195	1.3525e-21
Bra015415	2.35571	1.95876	55.1025	1.14408e-13
Bra003799	2.3555	-1.3247	7.37118	0.00662776
Bra030230	2.35543	-0.465843	6.03732	0.0140065
Bra036882	2.35522	5.91354	83.5728	6.14109e-20
Bra032464	2.35095	2.5209	54.275	1.74304e-13
Bra007503	2.3505	-1.9985	11.2851	0.000781323
Bra002100	2.35043	2.77352	97.4077	5.64261e-23
Bra037269	2.35011	1.16772	32.6308	1.11437e-08
Bra016930	2.3469	2.35324	82.8682	8.77122e-20
Bra027545	2.34477	-0.12678	26.9432	2.09523e-07
Bra029324	2.34456	0.938561	19.5905	9.59436e-06
Bra015911	2.34185	0.782331	42.3974	7.44877e-11
Bra024363	2.33806	2.47826	83.7033	5.74893e-20
Bra029502	2.33634	-0.93848	19.7246	8.94428e-06
Bra012943	2.33629	3.345	81.8196	1.49091e-19
Bra000926	2.33519	3.38056	125.391	4.17841e-29
Bra029293	2.33411	6.74941	101.842	6.01328e-24
Bra002379	2.33314	-1.54366	5.85497	0.0155331
Bra027237	2.33106	3.82286	89.2279	3.51855e-21
Bra005278	2.32533	3.25682	130.722	2.84897e-30
Bra039205	2.32267	-1.54761	8.5367	0.00348056
Bra015335	2.3173	4.7048	129.557	5.1214e-30
Bra040927	2.3164	4.92494	100.707	1.06658e-23
Bra033396	2.31554	2.31502	55.1653	1.10809e-13
Bra035481	2.31545	3.2023	13.3367	0.000260265
Bra021877	2.31323	1.94834	30.1255	4.04968e-08
Bra001192	2.31212	-0.914105	18.1617	2.02924e-05
Bra036897	2.31117	0.141391	13.0767	0.000298999
Bra003979	2.30719	4.0853	87.9937	6.56643e-21
Bra009818	2.30412	0.884625	34.4325	4.4129e-09
Bra017128	2.30097	0.927153	42.9146	5.7183e-11
Bra022129	2.29713	2.87643	46.5687	8.84607e-12
Bra016907	2.29654	-0.542922	21.8044	3.01901e-06
Bra023541	2.29215	3.87329	62.1107	3.24679e-15
Bra007450	2.28583	2.63423	57.1583	4.02099e-14
Bra027729	2.2851	2.23647	55.9844	7.30472e-14
Bra009718	2.27634	3.32664	44.135	3.06489e-11
Bra028894	2.27587	-1.2791	8.13397	0.00434434
Bra040147	2.27578	-0.953342	10.1548	0.00143925
Bra012706	2.27561	1.83291	54.068	1.93672e-13
Bra033790	2.27312	-2.34768	5.4775	0.0192627
Bra028671	2.27281	1.66635	28.4764	9.48489e-08
Bra039422	2.27144	-2.05743	8.07618	0.00448509
Bra034195	2.27015	-0.920902	25.1192	5.38946e-07
Bra039135	2.26773	2.35063	48.0917	4.06737e-12
Bra021223	2.26641	0.306198	45.639	1.42182e-11
Bra010317	2.26616	2.6767	59.3415	1.32554e-14
Bra020523	2.26574	9.17585	67.7933	1.81561e-16
Bra005161	2.26537	1.40888	22.6508	1.94281e-06
Bra022364	2.2649	1.60534	57.9082	2.74637e-14
Bra038095	2.26241	0.389756	25.7581	3.86992e-07
Bra034027	2.26189	1.36701	34.4095	4.46537e-09
Bra016871	2.26049	4.06005	108.541	2.04552e-25
Bra039891	2.25752	3.39067	24.2066	8.65353e-07
Bra033444	2.24925	2.26562	37.1388	1.10013e-09
Bra035549	2.24723	4.64605	91.5415	1.09277e-21
Bra018171	2.24539	-0.369918	18.4669	1.72879e-05
Bra026157	2.24393	4.03823	14.8179	0.000118405
Bra022717	2.2428	2.53806	89.4839	3.09144e-21
Bra004307	2.24124	-1.00532	22.9934	1.62555e-06
Bra039565	2.24052	-1.54947	12.3598	0.000438684
Bra007293	2.23952	4.59936	118.393	1.42215e-27
Bra026680	2.23936	-0.0441332	27.2665	1.77256e-07
Bra027588	2.23885	0.39931	31.2901	2.22214e-08
Bra008789	2.23681	-0.167361	35.0683	3.18341e-09
Bra023441	2.2363	3.90135	90.2313	2.11887e-21
Bra038309	2.22922	0.939308	52.2808	4.81059e-13
Bra007132	2.22899	-1.45326	15.2801	9.26868e-05
Bra029304	2.22829	-0.897437	26.7916	2.26623e-07
Bra037778	2.22662	1.66473	62.696	2.41208e-15
Bra029535	2.2266	0.0103704	31.3314	2.17528e-08
Bra031674	2.225	-0.900951	12.6604	0.000373474
Bra030986	2.22414	2.64971	88.8769	4.2016e-21
Bra008251	2.22403	6.11716	49.2827	2.21607e-12
Bra020500	2.21765	5.35288	32.6831	1.08474e-08
Bra027552	2.21707	2.14997	53.1601	3.07448e-13
Bra017410	2.21491	1.38671	48.7442	2.91616e-12
Bra038934	2.2112	4.69587	91.2653	1.25645e-21
Bra040417	2.20556	6.3284	72.2834	1.86409e-17
Bra010994	2.20411	0.0253628	28.9492	7.42997e-08
Bra025649	2.20219	4.6166	118.687	1.22627e-27
Bra040333	2.19827	-0.329045	25.0253	5.6584e-07
Bra015675	2.19617	-0.0747043	16.2909	5.43248e-05
Bra015584	2.19282	-0.0342167	32.8636	9.88561e-09
Bra030617	2.19053	-0.762815	29.502	5.58597e-08
Bra026487	2.19021	1.44184	11.0676	0.000878503
Bra024011	2.18707	3.38121	26.6655	2.41907e-07
Bra028738	2.18315	2.0044	16.7631	4.23497e-05
Bra026561	2.17961	-1.44658	13.0608	0.000301548
Bra025210	2.17903	10.0301	56.6759	5.13905e-14
Bra020551	2.17887	8.12143	74.3692	6.47912e-18
Bra007905	2.17677	0.604293	28.3367	1.01943e-07
Bra024845	2.17673	4.43004	110.975	5.99137e-26
Bra032233	2.17488	1.79452	71.6434	2.57825e-17
Bra000794	2.17467	-2.03208	4.76484	0.0290467
Bra004568	2.17142	1.67848	43.7648	3.70314e-11
Bra031222	2.17105	0.934634	8.17646	0.00424376
Bra022080	2.16844	0.173936	20.8953	4.85085e-06
Bra003965	2.16828	-0.619948	10.8977	0.000962824
Bra019943	2.1637	1.98289	57.6399	3.14773e-14
Bra017801	2.16285	4.3791	103.467	2.64827e-24
Bra006094	2.16061	1.56882	16.8072	4.13756e-05
Bra030501	2.15556	3.69623	102.316	4.73337e-24
Bra005150	2.15476	1.55964	53.2751	2.89957e-13
Bra008150	2.15435	4.25674	105.05	1.19089e-24
Bra012322	2.1535	3.54708	30.8804	2.74425e-08
Bra009703	2.15036	-1.0069	13.2063	0.000279016
Bra033357	2.14911	2.33434	23.8362	1.04893e-06
Bra008922	2.14646	1.06291	36.7078	1.3723e-09
Bra011103	2.14586	-0.867619	17.3863	3.05021e-05
Bra004057	2.14297	4.10971	100.817	1.00911e-23
Bra038169	2.14155	3.91387	99.843	1.6497e-23
Bra035935	2.13851	0.834636	28.5679	9.04695e-08
Bra010907	2.13639	-0.216353	18.4766	1.72001e-05
Bra017048	2.13637	2.14473	21.5716	3.40864e-06
Bra011044	2.13521	2.81582	53.9726	2.03305e-13
Bra030838	2.1344	0.246271	29.1269	6.77877e-08
Bra006090	2.13337	3.60916	23.6534	1.15339e-06
Bra021039	2.13289	3.17792	49.8016	1.70109e-12
Bra034270	2.13199	4.99865	44.785	2.19898e-11
Bra040589	2.12464	-1.22941	5.10917	0.0237997
Bra032539	2.12401	3.00101	83.5426	6.23561e-20
Bra006587	2.12393	0.990818	42.1109	8.62416e-11
Bra001566	2.12295	5.0395	96.2544	1.0103e-22
Bra024001	2.11941	0.429487	40.0582	2.46514e-10
Bra031825	2.11881	-0.657477	19.6886	9.11415e-06
Bra018547	2.11758	-0.920107	21.0803	4.40438e-06
Bra015247	2.11728	2.59157	54.5812	1.49157e-13
Bra008363	2.11727	4.11144	116.549	3.60329e-27
Bra037416	2.11709	4.34813	55.7221	8.34751e-14
Bra028940	2.10863	1.33871	44.6223	2.38957e-11
Bra027815	2.10616	0.38664	14.0272	0.00018019
Bra000686	2.10195	-1.05547	13.6485	0.000220417
Bra015944	2.0981	0.843749	49.9412	1.58419e-12
Bra019203	2.09797	0.135401	23.2525	1.42066e-06
Bra011255	2.0974	0.596796	31.7474	1.75587e-08
Bra037822	2.09653	-0.268305	23.375	1.333e-06
Bra015070	2.09651	1.85557	71.6673	2.54718e-17
Bra014535	2.09632	3.53496	40.9652	1.54964e-10
Bra031890	2.09541	0.943425	7.54231	0.00602668
Bra036801	2.09215	2.96989	8.04351	0.0045667
Bra017856	2.09106	-0.867402	22.3907	2.22444e-06
Bra012113	2.09035	5.96273	130.702	2.87642e-30
Bra009220	2.08928	0.93594	19.66	9.25192e-06
Bra021797	2.08911	5.94265	73.2329	1.15217e-17
Bra016432	2.0887	1.35994	10.6605	0.00109447
Bra034099	2.08557	4.58521	63.71	1.44149e-15
Bra021230	2.07983	-1.05972	15.6102	7.7835e-05
Bra004835	2.07854	2.968	79.7133	4.32873e-19
Bra009461	2.07844	4.70415	109.325	1.37737e-25
Bra009006	2.07715	6.45279	76.9428	1.75979e-18
Bra010085	2.0769	3.90758	108.171	2.46596e-25
Bra001302	2.07526	5.0996	54.5796	1.49276e-13
Bra021673	2.07432	6.98317	77.6101	1.25527e-18
Bra015738	2.07072	0.993835	33.548	6.95276e-09
Bra032143	2.07068	-1.04463	14.7985	0.000119633
Bra019742	2.07001	9.37863	21.6831	3.21617e-06
Bra011799	2.06977	1.62864	47.0628	6.87472e-12
Bra029512	2.06545	-0.876261	14.5636	0.000135504
Bra001007	2.06148	5.45026	80.1701	3.43529e-19
Bra006811	2.0604	1.68864	9.84837	0.00169982
Bra003174	2.05972	3.04742	101.834	6.0372e-24
Bra039524	2.05708	5.43471	43.7317	3.76627e-11
Bra015195	2.05368	0.569201	13.6374	0.000221727
Bra003248	2.05363	0.706947	35.1381	3.07127e-09
Bra020145	2.05313	4.07136	98.7225	2.90483e-23
Bra002297	2.05295	-0.974312	19.8945	8.18366e-06
Bra006669	2.05229	3.43971	91.7536	9.81714e-22
Bra040693	2.05159	-0.931365	17.5482	2.80115e-05
Bra037545	2.05	0.16129	12.5979	0.000386181
Bra007185	2.04974	-0.991089	9.86714	0.00168256
Bra009519	2.04953	2.17171	57.5278	3.33235e-14
Bra026369	2.04949	0.735996	48.0035	4.25459e-12
Bra032483	2.04872	3.27854	50.3537	1.28387e-12
Bra016909	2.04806	-1.6024	12.2345	0.000469143
Bra026410	2.04787	4.65967	98.6709	2.98144e-23
Bra031549	2.04725	1.54405	14.9071	0.000112936
Bra003918	2.04408	2.58505	32.4793	1.20468e-08
Bra009535	2.04394	-1.7465	6.60421	0.0101738
Bra014536	2.04282	-0.114249	14.2678	0.000158557
Bra012892	2.04116	2.73667	33.9886	5.54347e-09
Bra030018	2.04051	5.89479	87.5657	8.15275e-21
Bra000487	2.03455	1.13152	47.2162	6.35723e-12
Bra039458	2.03403	-1.57348	6.18061	0.0129158
Bra022517	2.0316	3.56562	48.9572	2.61607e-12
Bra029557	2.031	3.26275	80.2642	3.27548e-19
Bra028417	2.03099	3.41018	67.1754	2.48399e-16
Bra019931	2.03061	-1.36209	7.50124	0.00616567
Bra038788	2.02952	-1.02432	10.9763	0.000922848
Bra005706	2.02723	-0.594264	18.8696	1.39968e-05
Bra026494	2.02645	2.62341	70.3609	4.93896e-17
Bra001368	2.02534	7.43431	85.0011	2.98202e-20
Bra020614	2.02267	1.24613	24.8053	6.34232e-07
Bra012711	2.02186	1.24698	24.8771	6.11045e-07
Bra016992	2.02017	-0.735487	14.41	0.000147023
Bra022722	2.01963	2.14727	66.4512	3.58668e-16
Bra005023	2.01954	2.00057	45.3302	1.66461e-11
Bra034029	2.0195	1.3453	33.4939	7.14894e-09
Bra039646	2.01728	1.7905	28.5063	9.33927e-08
Bra016099	2.01651	2.03289	43.1995	4.94345e-11
Bra006801	2.01326	0.255027	15.2267	9.53445e-05
Bra030009	2.01259	-1.27751	6.90351	0.00860265
Bra032412	2.0114	2.69219	51.6883	6.50493e-13
Bra016611	2.01106	3.19143	80.6558	2.68667e-19
Bra036938	2.01045	-1.55894	13.0379	0.000305246
Bra036946	2.0104	2.28566	43.3437	4.59212e-11
Bra015211	2.00872	2.06477	30.761	2.91848e-08
Bra032874	2.00834	1.38844	26.1244	3.20111e-07
Bra023867	2.00752	0.600465	36.3265	1.6688e-09
Bra007566	2.00477	1.09172	36.1659	1.81216e-09
Bra030709	1.99917	1.11635	23.952	9.87672e-07
Bra036776	1.9981	-1.49371	7.1847	0.00735279
Bra018014	1.99678	0.280471	14.309	0.000155126
Bra028470	1.99664	3.79419	92.339	7.30291e-22
Bra015591	1.99591	3.24648	86.2954	1.54966e-20
Bra031540	1.99383	3.91791	57.0468	4.25557e-14
Bra012137	1.99343	3.35178	98.0001	4.18355e-23
Bra026121	1.99342	2.00967	30.636	3.1127e-08
Bra024664	1.99229	1.32542	45.6365	1.42363e-11
Bra013428	1.99207	4.47922	76.4533	2.25484e-18
Bra002701	1.98925	3.98644	33.7347	6.31655e-09
Bra008703	1.98883	-0.148386	23.7282	1.10943e-06
Bra015842	1.98818	2.26357	48.6844	3.00651e-12
Bra022179	1.986	0.491329	6.75643	0.00934102
Bra027075	1.98568	0.637667	5.54411	0.018543
Bra034255	1.98529	1.29934	37.7787	7.92407e-10
Bra022747	1.98375	2.40589	41.5217	1.16568e-10
Bra003868	1.98196	2.80199	54.6319	1.45357e-13
Bra015128	1.98154	2.03366	37.1121	1.11528e-09
Bra029212	1.97655	3.13698	54.7625	1.36014e-13
Bra034394	1.97271	7.36816	65.2515	6.5925e-16
Bra031853	1.97147	1.26744	33.4602	7.2737e-09
Bra035856	1.97049	-0.39362	17.9301	2.29174e-05
Bra002590	1.96911	2.94673	64.3339	1.05024e-15
Bra016289	1.96749	0.205061	26.1931	3.08929e-07
Bra022373	1.9669	0.995207	34.8092	3.63645e-09
Bra030180	1.96609	-0.719704	18.9182	1.36443e-05
Bra020240	1.96481	3.53772	55.2413	1.06607e-13
Bra029350	1.9646	1.69196	40.8618	1.63384e-10
Bra034713	1.96407	1.138	14.6505	0.000129401
Bra010940	1.95775	0.721769	11.1157	0.000855981
Bra023767	1.9577	0.767847	13.5661	0.000230312
Bra020333	1.9564	-0.63783	15.2568	9.38402e-05
Bra022294	1.95513	1.76852	40.06	2.46276e-10
Bra016025	1.95178	-1.54797	7.96484	0.00476947
Bra035331	1.94484	3.50611	43.0657	5.29312e-11
Bra020835	1.94315	4.20605	63.5976	1.52614e-15
Bra033670	1.9415	1.33492	48.4976	3.30695e-12
Bra034453	1.93976	-0.343735	17.9022	2.32551e-05
Bra003159	1.93857	2.55414	59.25	1.38857e-14
Bra002465	1.93708	2.79004	49.0969	2.4362e-12
Bra013437	1.93563	0.907174	47.2514	6.24424e-12
Bra032708	1.93546	7.03634	80.1615	3.4503e-19
Bra000362	1.93405	-1.68252	9.10374	0.00255088
Bra001480	1.93317	0.776045	14.1577	0.000168108
Bra013459	1.9328	0.865384	41.2952	1.3089e-10
Bra031275	1.93242	3.01474	17.822	2.42561e-05
Bra031056	1.93223	3.28493	88.8069	4.35295e-21
Bra030246	1.93143	2.08515	39.5627	3.17701e-10
Bra007149	1.93025	2.79843	52.8401	3.61836e-13
Bra000800	1.92997	-0.159929	12.6992	0.000365819
Bra030057	1.92758	4.53424	84.1134	4.67195e-20
Bra040247	1.92718	6.60293	76.296	2.44173e-18
Bra008014	1.92564	-0.00604935	27.1633	1.86977e-07
Bra002131	1.92246	2.62438	24.1099	9.09893e-07
Bra039110	1.92234	4.83837	69.0255	9.71962e-17
Bra035809	1.91766	2.12165	38.9658	4.31288e-10
Bra002004	1.91585	-0.207905	9.97414	0.00158754
Bra024325	1.91478	0.296144	13.8824	0.00019461
Bra001466	1.91299	5.229	99.4831	1.97845e-23
Bra034033	1.91276	5.24776	103.959	2.06528e-24
Bra036639	1.91272	1.61757	33.9623	5.61889e-09
Bra002968	1.91182	-2.12265	4.69319	0.0302823
Bra015392	1.91171	1.06086	49.4206	2.06566e-12
Bra038372	1.91151	2.6664	75.3748	3.89333e-18
Bra019524	1.91085	1.20132	25.8484	3.69311e-07
Bra023816	1.90931	0.631272	6.69257	0.00968157
Bra004031	1.90697	4.41542	68.6465	1.17794e-16
Bra011065	1.9067	-0.12211	9.55689	0.001992
Bra036297	1.9066	0.799604	33.3495	7.69959e-09
Bra037620	1.90591	0.0248773	18.5792	1.62988e-05
Bra022326	1.90458	3.34943	63.4512	1.64391e-15
Bra021377	1.90376	5.2042	79.144	5.77429e-19
Bra030553	1.90363	3.82826	46.0474	1.15425e-11
Bra029268	1.90247	2.80183	60.1618	8.73693e-15
Bra020490	1.90131	0.0830408	15.6839	7.48585e-05
Bra016728	1.89862	-0.561028	8.1968	0.00419644
Bra016162	1.89754	1.05259	44.0626	3.18044e-11
Bra010474	1.8966	0.82837	28.098	1.15326e-07
Bra025782	1.89429	4.93879	80.4838	2.93104e-19
Bra032001	1.89307	-1.17477	4.85696	0.0275348
Bra004720	1.89222	6.15653	72.3917	1.76451e-17
Bra017876	1.89189	-0.485677	20.2506	6.79326e-06
Bra017953	1.88904	4.17063	33.9725	5.58971e-09
Bra012431	1.88699	1.51775	26.8491	2.19979e-07
Bra024277	1.88637	4.4558	29.6654	5.13444e-08
Bra003136	1.88422	5.05111	90.4581	1.88938e-21
Bra012961	1.8837	0.843692	36.3649	1.63622e-09
Bra034977	1.88275	4.46666	81.0096	2.24624e-19
Bra001529	1.88156	-0.911017	19.4021	1.0589e-05
Bra039469	1.88137	3.54599	76.8607	1.8345e-18
Bra031725	1.88083	0.678706	6.59759	0.0102117
Bra005271	1.87809	2.23923	56.4827	5.66947e-14
Bra002130	1.87706	1.58153	25.8709	3.65024e-07
Bra026535	1.87695	2.66279	5.4873	0.0191551
Bra006847	1.87576	2.23053	49.8986	1.61899e-12
Bra027054	1.8747	1.30252	33.1441	8.55761e-09
Bra022354	1.87417	3.48217	53.1897	3.02849e-13
Bra008981	1.87378	3.42143	54.0102	1.99456e-13
Bra009662	1.87112	-1.37617	5.79779	0.0160464
Bra021994	1.87104	0.353277	22.6348	1.95899e-06
Bra031421	1.8693	2.76405	6.0455	0.0139418
Bra027827	1.86871	2.60483	62.8676	2.21083e-15
Bra014760	1.8668	1.32732	23.2831	1.39826e-06
Bra015258	1.86653	4.74917	64.0216	1.23063e-15
Bra035187	1.86631	2.6828	45.7456	1.34652e-11
Bra031741	1.86606	2.8933	66.5224	3.45938e-16
Bra018702	1.86597	-0.358493	17.3719	3.07337e-05
Bra000341	1.86525	5.97994	50.3641	1.27712e-12
Bra021993	1.86512	1.27227	32.8303	1.00564e-08
Bra008192	1.86333	3.16815	29.6798	5.0963e-08
Bra015210	1.86264	0.0425855	20.4551	6.1046e-06
Bra006419	1.86162	2.4433	54.95	1.23633e-13
Bra035713	1.86076	-1.34344	14.902	0.00011324
Bra008455	1.86013	-0.792048	11.5216	0.000687939
Bra021301	1.85812	-0.497736	9.53602	0.00201478
Bra010711	1.85506	-1.77309	9.09185	0.00256751
Bra038648	1.85467	2.11309	31.8997	1.6234e-08
Bra039853	1.85398	2.74707	44.8381	2.14021e-11
Bra027645	1.85297	2.82766	79.3633	5.16781e-19
Bra025783	1.85244	1.3933	38.707	4.92428e-10
Bra028032	1.85205	5.15781	80.0556	3.64029e-19
Bra022168	1.8514	5.06578	77.324	1.45089e-18
Bra040107	1.84619	1.92888	16.075	6.08833e-05
Bra011559	1.84574	-0.998313	15.2727	9.30493e-05
Bra019846	1.84523	4.65134	28.4245	9.74264e-08
Bra020697	1.84459	1.69744	17.5549	2.79127e-05
Bra033599	1.84324	3.09777	62.8442	2.23721e-15
Bra002497	1.84294	2.84492	53.481	2.61111e-13
Bra006468	1.84118	3.30874	61.7568	3.88599e-15
Bra001975	1.84051	2.74299	40.4353	2.03239e-10
Bra005365	1.83835	5.07024	75.6022	3.46968e-18
Bra028573	1.8376	-0.861559	7.80377	0.00521373
Bra017010	1.83626	-0.461321	7.93472	0.00484952
Bra033414	1.83604	-1.99655	5.09719	0.0239647
Bra038464	1.83568	-1.47899	8.25396	0.00406632
Bra022234	1.83324	5.48817	53.0325	3.28072e-13
Bra010316	1.8321	4.62285	39.4259	3.40745e-10
Bra011470	1.83181	2.0873	41.6745	1.07803e-10
Bra006516	1.83082	2.38944	48.4219	3.43701e-12
Bra006308	1.82834	3.66403	85.9395	1.85525e-20
Bra021732	1.82696	-0.969004	15.7886	7.08275e-05
Bra019049	1.82664	7.27963	58.9817	1.59145e-14
Bra002112	1.82434	2.93515	50.8349	1.00474e-12
Bra023464	1.82392	-0.000155377	28.1887	1.10048e-07
Bra030075	1.82198	6.04813	74.4027	6.37024e-18
Bra014920	1.8196	0.348868	8.74243	0.00310889
Bra008081	1.81902	0.478601	20.6525	5.50639e-06
Bra018972	1.81843	3.71132	19.6271	9.41235e-06
Bra018384	1.81805	0.614874	6.08603	0.0136255
Bra014511	1.81742	1.40501	6.00892	0.0142337
Bra029216	1.81486	2.00716	52.9696	3.38757e-13
Bra011482	1.81402	3.10932	57.2769	3.78585e-14
Bra023333	1.81386	2.67086	68.5605	1.23045e-16
Bra033751	1.8122	-0.834573	8.64675	0.00327646
Bra032513	1.81146	-0.370752	22.4742	2.1298e-06
Bra026991	1.81044	2.60776	22.3673	2.25175e-06
Bra019313	1.81015	2.60089	50.4768	1.2058e-12
Bra029612	1.80685	-0.47399	7.31227	0.00684853
Bra003167	1.80619	0.545789	30.8796	2.74541e-08
Bra010296	1.80515	3.92885	63.3521	1.7287e-15
Bra029019	1.80459	1.40988	26.9536	2.08402e-07
Bra025866	1.80429	3.18664	38.025	6.98442e-10
Bra035899	1.80329	1.47027	30.0583	4.19246e-08
Bra000128	1.8032	2.84536	65.8205	4.93924e-16
Bra025945	1.80263	-0.0245757	18.0346	2.16931e-05
Bra038776	1.80216	3.88383	67.2669	2.37132e-16
Bra038876	1.80034	5.85907	58.5129	2.01959e-14
Bra006293	1.80024	-1.30629	4.51796	0.0335408
Bra012143	1.79956	0.453726	16.8822	3.97723e-05
Bra012305	1.79926	0.938459	35.7681	2.22256e-09
Bra017008	1.79913	5.98598	89.5538	2.98418e-21
Bra016822	1.79807	-1.78066	11.7521	0.000607761
Bra011606	1.79779	3.59298	27.0511	1.98149e-07
Bra007937	1.79714	4.03767	52.8634	3.57571e-13
Bra009485	1.7962	3.93338	87.2445	9.58997e-21
Bra038952	1.79456	7.21827	73.3887	1.06472e-17
Bra036225	1.79446	3.64748	29.461	5.70522e-08
Bra030925	1.79311	3.90041	51.1163	8.70525e-13
Bra005889	1.79197	2.64056	66.0238	4.45501e-16
Bra014255	1.79195	-0.951864	13.2224	0.000276628
Bra020970	1.79162	-0.559736	14.3895	0.000148633
Bra006908	1.79004	3.27812	72.3115	1.83772e-17
Bra003515	1.78952	2.92042	44.174	3.00439e-11
Bra030061	1.78824	2.94179	70.5648	4.45402e-17
Bra025057	1.78778	-0.136066	17.7908	2.46579e-05
Bra009804	1.78606	-0.29657	19.4968	1.00768e-05
Bra013292	1.78395	-0.129271	16.2256	5.62303e-05
Bra028258	1.78269	0.0519102	10.5226	0.00117925
Bra008655	1.78134	5.36731	44.0655	3.17568e-11
Bra011489	1.78098	1.60467	22.2437	2.40142e-06
Bra011292	1.77969	6.6587	41.4842	1.18825e-10
Bra006707	1.7789	2.2325	42.9689	5.56183e-11
Bra026061	1.77601	0.432888	17.1172	3.51435e-05
Bra028631	1.77232	2.07322	9.49464	0.00206073
Bra032458	1.76783	3.98937	72.0059	2.14558e-17
Bra015473	1.76753	2.4944	29.4822	5.6432e-08
Bra013957	1.7671	5.18429	51.4091	7.4991e-13
Bra001732	1.76477	0.128423	16.4137	5.09157e-05
Bra019381	1.76381	0.0361567	18.2163	1.97181e-05
Bra031871	1.76363	3.2497	41.2868	1.31456e-10
Bra014709	1.76246	1.79291	18.2401	1.94739e-05
Bra021553	1.76217	1.74919	40.1848	2.31035e-10
Bra001891	1.76142	7.25493	40.0454	2.48134e-10
Bra013377	1.76128	7.63847	64.0672	1.20249e-15
Bra000395	1.76086	0.510707	20.1693	7.08816e-06
Bra008792	1.75968	2.35855	40.1675	2.33091e-10
Bra033403	1.75923	1.41482	15.4084	8.66005e-05
Bra001405	1.75902	0.907674	24.5204	7.35275e-07
Bra002492	1.75792	1.78437	28.3881	9.92735e-08
Bra011703	1.75516	0.6574	14.9326	0.000111422
Bra030207	1.75438	-1.08422	9.29786	0.00229422
Bra022215	1.75421	2.44566	30.5498	3.25398e-08
Bra016580	1.75339	2.05712	23.7513	1.09621e-06
Bra018742	1.75306	1.52259	36.1331	1.84291e-09
Bra034494	1.75245	-0.426179	19.3939	1.06346e-05
Bra006959	1.74912	4.02579	82.898	8.63991e-20
Bra032354	1.74802	-0.172753	14.4997	0.00014018
Bra007212	1.74798	-0.398334	14.1409	0.000169613
Bra012948	1.74764	2.86057	37.5235	9.03193e-10
Bra005821	1.74671	0.120731	21.9064	2.86273e-06
Bra022741	1.74652	1.28038	23.4749	1.26552e-06
Bra014648	1.74631	5.89025	85.3869	2.4534e-20
Bra006973	1.74242	0.555848	4.16031	0.0413818
Bra012920	1.7412	1.8763	33.3573	7.66902e-09
Bra019367	1.73992	-0.417184	15.7355	7.2846e-05
Bra036496	1.73969	1.73985	40.4197	2.04867e-10
Bra021905	1.73809	3.30691	65.2785	6.50278e-16
Bra020531	1.73714	-0.190813	10.5119	0.00118611
Bra031554	1.73564	5.00729	53.9717	2.03402e-13
Bra017121	1.73559	3.67113	20.6315	5.56724e-06
Bra035548	1.73505	2.27558	29.8539	4.65866e-08
Bra019668	1.73492	-1.1381	7.96096	0.00477969
Bra039310	1.73423	3.07372	41.7112	1.05801e-10
Bra037530	1.73414	4.89743	66.622	3.28902e-16
Bra027079	1.73259	-0.0659418	20.2436	6.81795e-06
Bra030673	1.73219	2.31675	32.8823	9.79084e-09
Bra037028	1.72925	-1.15487	5.48466	0.0191841
Bra012248	1.72857	1.84636	37.6366	8.52311e-10
Bra016482	1.7281	3.61713	77.9685	1.04694e-18
Bra035006	1.72749	7.6119	66.1663	4.14444e-16
Bra001825	1.72649	-0.983192	11.7037	0.00062377
Bra039144	1.72615	8.89938	54.7435	1.37333e-13
Bra037397	1.72518	3.84333	15.1914	9.7143e-05
Bra013570	1.72236	-0.83851	13.7436	0.000209535
Bra003778	1.72105	1.08112	27.5109	1.5621e-07
Bra006395	1.72077	6.25772	73.5351	9.8863e-18
Bra039855	1.72066	3.11015	39.0201	4.19454e-10
Bra036301	1.72048	-1.94459	9.92398	0.0016314
Bra001694	1.72028	2.4114	16.8641	4.01535e-05
Bra015859	1.72004	1.26977	37.3423	9.91131e-10
Bra038427	1.7195	1.6167	36.6038	1.44751e-09
Bra023169	1.71922	6.5656	83.4667	6.47976e-20
Bra013175	1.71874	11.6898	32.6382	1.11009e-08
Bra002573	1.71797	-0.996338	11.698	0.000625671
Bra000478	1.71699	-0.312178	17.5383	2.81575e-05
Bra000807	1.71694	4.25	76.9948	1.7141e-18
Bra007546	1.71501	2.86576	60.1802	8.65578e-15
Bra003905	1.71468	-1.18752	6.0676	0.0137684
Bra015203	1.71302	-0.452383	13.2638	0.000270587
Bra029432	1.71284	2.49656	28.6677	8.59251e-08
Bra023817	1.71277	-0.0613299	4.70599	0.0300577
Bra039547	1.7125	0.35289	12.5032	0.000406248
Bra015532	1.71236	3.74231	29.7497	4.91585e-08
Bra018387	1.71183	0.634263	19.4856	1.0136e-05
Bra027804	1.71157	-1.25823	15.6495	7.62316e-05
Bra024379	1.71155	2.35789	55.6817	8.52085e-14
Bra024971	1.7104	7.44719	62.2241	3.06516e-15
Bra001171	1.70976	0.305266	8.36901	0.00381673
Bra009904	1.70974	0.594222	17.2282	3.31484e-05
Bra005967	1.70901	0.740214	31.842	1.67235e-08
Bra034527	1.70821	1.57844	20.2747	6.70809e-06
Bra023633	1.70786	0.223182	13.105	0.000294515
Bra027544	1.70771	7.59695	67.6485	1.954e-16
Bra004188	1.70614	6.13115	52.7794	3.73193e-13
Bra037800	1.70573	5.5258	60.3252	8.04096e-15
Bra011114	1.70542	4.08724	48.4462	3.39469e-12
Bra005554	1.70454	2.92239	11.5329	0.000683767
Bra025802	1.70274	3.39078	51.085	8.84523e-13
Bra001172	1.7022	4.70047	75.2311	4.18709e-18
Bra033155	1.70138	5.4107	90.378	1.96746e-21
Bra027134	1.70062	1.54157	4.66878	0.0307157
Bra007416	1.70026	1.77757	25.0487	5.59007e-07
Bra034886	1.70015	-0.863758	12.215	0.000474073
Bra004775	1.69763	2.35439	29.5903	5.3371e-08
Bra029977	1.69738	-1.24175	3.97857	0.0460828
Bra035382	1.69706	-0.253827	9.07871	0.00258602
Bra030170	1.69498	-0.221464	15.3463	8.94972e-05
Bra002383	1.69418	3.58783	59.2953	1.35698e-14
Bra022173	1.69351	-1.67853	5.37672	0.0204072
Bra037229	1.69085	3.68732	43.9991	3.28531e-11
Bra024481	1.68935	1.09764	23.5041	1.24648e-06
Bra022355	1.68815	-0.396779	11.3526	0.000753443
Bra003885	1.68612	-0.829847	13.5836	0.000228166
Bra004078	1.68589	3.49427	74.7836	5.25251e-18
Bra031800	1.68225	3.07304	53.2007	3.01151e-13
Bra008083	1.68184	3.0217	40.8715	1.62571e-10
Bra035952	1.68149	-0.750175	13.7591	0.000207814
Bra005562	1.67997	0.320746	13.1046	0.000294564
Bra005684	1.67965	3.17792	39.4078	3.43926e-10
Bra001626	1.67823	9.40869	42.5248	6.97903e-11
Bra008162	1.67735	5.14765	36.9936	1.18519e-09
Bra028456	1.67626	0.0246152	10.217	0.00139149
Bra036666	1.67574	2.19062	5.85797	0.0155067
Bra039848	1.67568	-0.429674	17.9935	2.21659e-05
Bra022463	1.67553	2.87243	43.6299	3.96739e-11
Bra022412	1.67541	-0.251863	6.83522	0.00893778
Bra018952	1.67285	6.07385	70.3258	5.0275e-17
Bra010015	1.67061	4.01281	56.9648	4.43678e-14
Bra006413	1.6698	3.94577	70.7925	3.96846e-17
Bra037312	1.66925	-0.337479	17.895	2.33429e-05
Bra025196	1.66806	1.96406	26.9089	2.13275e-07
Bra026133	1.66754	3.63605	56.8485	4.70723e-14
Bra010666	1.66747	-0.611107	8.81587	0.00298621
Bra014885	1.66692	-0.588974	8.84359	0.0029412
Bra006509	1.6664	3.52254	10.0109	0.00155613
Bra037152	1.66479	0.581352	21.8569	2.93765e-06
Bra040639	1.66462	1.63635	36.8425	1.2807e-09
Bra030038	1.66459	1.99244	40.6866	1.7871e-10
Bra036701	1.66442	6.29668	32.7585	1.04349e-08
Bra003431	1.66229	-0.235152	12.1519	0.000490383
Bra039879	1.66187	-2.14638	4.08248	0.0433301
Bra028347	1.65721	1.61075	27.9863	1.22174e-07
Bra018728	1.65632	1.83058	28.9093	7.58497e-08
Bra009052	1.65628	3.58991	68.3437	1.37341e-16
Bra017160	1.65617	4.06745	51.905	5.82509e-13
Bra016791	1.65614	7.59122	22.9957	1.6236e-06
Bra005396	1.6561	-0.0142618	16.9113	3.91676e-05
Bra009020	1.65496	1.59243	17.4271	2.98543e-05
Bra040576	1.65447	6.04109	71.5777	2.66552e-17
Bra016546	1.65393	-1.15462	13.5026	0.000238239
Bra011052	1.65352	2.70179	29.9448	4.44514e-08
Bra036536	1.65309	1.96858	27.161	1.872e-07
Bra032608	1.65282	3.60688	11.9443	0.00054816
Bra018364	1.65194	4.01642	59.0081	1.57026e-14
Bra008172	1.64937	3.59839	58.2329	2.32847e-14
Bra014355	1.64717	2.1216	22.7804	1.81609e-06
Bra013120	1.64541	3.59475	42.1879	8.29102e-11
Bra032375	1.64538	0.369533	17.9935	2.21658e-05
Bra014052	1.64504	3.26906	63.7584	1.40649e-15
Bra010639	1.6447	0.411491	7.07168	0.00783118
Bra000966	1.64399	3.61135	60.5946	7.01252e-15
Bra033955	1.64195	2.07729	26.4889	2.65056e-07
Bra033037	1.64131	0.948104	27.3626	1.68666e-07
Bra021241	1.64098	4.98634	60.615	6.94019e-15
Bra032800	1.63901	2.86793	60.9887	5.74035e-15
Bra024037	1.63892	3.41225	20.863	4.93338e-06
Bra025751	1.6388	5.53916	70.1813	5.40959e-17
Bra005347	1.63817	4.10445	49.7211	1.77228e-12
Bra006523	1.6378	4.05159	13.9068	0.000192104
Bra001051	1.63742	3.36236	54.328	1.69666e-13
Bra002609	1.63715	0.342702	14.3237	0.000153913
Bra021185	1.63641	0.0217633	19.8565	8.34775e-06
Bra021154	1.63471	2.54493	58.8772	1.67826e-14
Bra012651	1.6337	1.19142	23.6357	1.16408e-06
Bra003766	1.63131	0.578149	21.5366	3.47131e-06
Bra017531	1.63027	-0.213711	17.1933	3.37619e-05
Bra000768	1.63	5.48743	55.3687	9.99166e-14
Bra037379	1.62835	-1.16339	8.7275	0.00313446
Bra017846	1.62511	1.28038	20.8027	5.09123e-06
Bra028224	1.62509	6.41509	6.00937	0.0142301
Bra034460	1.62462	2.1427	27.072	1.96018e-07
Bra033784	1.6241	0.211742	20.683	5.41963e-06
Bra022803	1.62404	3.86239	49.8288	1.67765e-12
Bra005162	1.62377	1.16601	27.0477	1.98499e-07
Bra017604	1.62367	2.25065	38.1522	6.54372e-10
Bra017263	1.62343	3.80896	48.9569	2.61646e-12
Bra009951	1.62211	5.05274	72.2476	1.89824e-17
Bra038585	1.62202	1.24852	14.6744	0.000127769
Bra018471	1.62023	3.74032	54.2916	1.7284e-13
Bra032190	1.61854	4.21589	69.1101	9.31177e-17
Bra024709	1.61843	3.83753	67.692	1.9114e-16
Bra006190	1.61817	-1.06675	8.1121	0.00439706
Bra038759	1.61762	1.17957	21.2289	4.07566e-06
Bra021829	1.61635	2.53394	28.0812	1.16328e-07
Bra028494	1.6153	1.94312	10.3113	0.00132218
Bra014752	1.61454	2.73924	51.4335	7.40622e-13
Bra020801	1.61417	8.62393	29.71	5.01748e-08
Bra009362	1.61385	0.590608	4.08998	0.043138
Bra040666	1.61281	0.7581	23.7922	1.07315e-06
Bra023885	1.61106	2.26205	37.1936	1.06967e-09
Bra012492	1.60975	5.03281	65.751	5.11635e-16
Bra017059	1.60935	3.19671	52.1218	5.21615e-13
Bra008472	1.60857	1.19409	23.683	1.13581e-06
Bra027148	1.60814	5.399	69.6113	7.22227e-17
Bra021172	1.60782	5.61266	21.9926	2.73706e-06
Bra019344	1.60574	3.00873	56.9367	4.50057e-14
Bra009154	1.60551	3.32799	20.7389	5.26349e-06
Bra040646	1.60448	-0.63218	14.7661	0.000121705
Bra019612	1.60392	2.07867	18.532	1.67078e-05
Bra019507	1.60368	2.84137	35.5314	2.50978e-09
Bra035300	1.60333	0.391482	27.2729	1.76669e-07
Bra017707	1.60226	1.50787	19.4778	1.01775e-05
Bra026889	1.60179	1.6403	28.9533	7.41429e-08
Bra031713	1.60132	-0.421653	10.2181	0.00139072
Bra019595	1.60027	4.89526	69.8875	6.27838e-17
Bra003674	1.59996	1.31097	30.4299	3.46159e-08
Bra013648	1.59969	3.40161	35.2429	2.91045e-09
Bra038533	1.59931	-1.04869	12.4634	0.000415
Bra003186	1.59891	5.97832	39.2315	3.76411e-10
Bra039617	1.5981	3.14264	40.6659	1.80616e-10
Bra007357	1.59694	0.18779	8.23098	0.00411813
Bra014001	1.59651	5.29253	28.8221	7.93389e-08
Bra019723	1.5963	1.8461	37.8831	7.51124e-10
Bra040674	1.59626	7.10948	35.4246	2.65112e-09
Bra023951	1.59618	-1.48253	7.31078	0.00685421
Bra016798	1.59594	0.146619	14.3846	0.000149019
Bra000415	1.5957	3.81812	59.9959	9.50544e-15
Bra009099	1.59556	-1.40561	4.96812	0.0258187
Bra001677	1.59517	-0.541516	10.9573	0.000932371
Bra007714	1.59483	2.38731	28.776	8.12516e-08
Bra007507	1.59477	2.2588	11.0536	0.000885133
Bra030973	1.59424	0.867289	25.8445	3.70066e-07
Bra016685	1.59414	0.482132	8.68617	0.00320634
Bra009773	1.59413	3.60139	49.1197	2.40811e-12
Bra039578	1.59339	3.74695	64.1945	1.12722e-15
Bra002455	1.59303	0.994222	22.4067	2.20606e-06
Bra005764	1.59202	4.28402	61.7647	3.87044e-15
Bra024111	1.58991	0.555829	10.0402	0.00153162
Bra020484	1.58843	4.01118	46.6387	8.53567e-12
Bra031569	1.58841	-0.435421	14.7015	0.000125948
Bra026996	1.58821	-1.17246	13.4313	0.000247459
Bra012547	1.58753	-1.55023	4.13023	0.0421236
Bra011200	1.58732	0.609465	28.7618	8.18476e-08
Bra007698	1.58641	4.67465	62.4579	2.72198e-15
Bra013432	1.5858	1.2432	30.1312	4.03784e-08
Bra030903	1.58412	2.55187	12.6298	0.000379656
Bra033063	1.58401	1.99758	22.2001	2.45666e-06
Bra040132	1.58387	4.11198	64.0387	1.22e-15
Bra015952	1.583	3.95646	69.3697	8.16326e-17
Bra005729	1.58257	2.03639	11.2364	0.000802077
Bra015490	1.58123	1.86418	18.9756	1.32399e-05
Bra011979	1.57987	-1.12992	8.08707	0.00445822
Bra024142	1.57969	3.78325	20.2387	6.83572e-06
Bra032141	1.57943	-1.46608	10.6327	0.00111105
Bra018161	1.57863	4.09404	32.8475	9.96795e-09
Bra018363	1.57705	4.06608	40.1959	2.29736e-10
Bra026566	1.57605	-0.331765	12.3791	0.000434161
Bra026491	1.57571	0.932188	18.2042	1.98446e-05
Bra010683	1.57153	-0.322157	10.7344	0.00105164
Bra020164	1.57118	3.60023	10.2306	0.00138128
Bra015896	1.57098	5.4809	45.835	1.28641e-11
Bra006570	1.57088	0.95603	23.4565	1.27769e-06
Bra029158	1.5686	-0.609237	10.1653	0.00143112
Bra015296	1.56759	5.3398	29.7384	4.94444e-08
Bra004976	1.56681	-1.18364	9.46723	0.00209175
Bra021771	1.56653	2.60846	5.96806	0.0145673
Bra040902	1.56609	4.90331	27.4529	1.60966e-07
Bra021103	1.56556	3.42413	31.5716	1.92223e-08
Bra031294	1.56543	5.00793	84.0847	4.74013e-20
Bra015698	1.56408	3.06186	37.9705	7.18235e-10
Bra031749	1.56384	3.65725	44.6773	2.32337e-11
Bra026005	1.5625	2.5813	34.7637	3.72249e-09
Bra014789	1.56225	2.40696	17.8335	2.41104e-05
Bra034182	1.56197	2.12037	30.8379	2.80499e-08
Bra012907	1.56177	2.4971	41.9606	9.31332e-11
Bra012168	1.56093	4.11392	62.0735	3.30872e-15
Bra030397	1.55868	1.71473	10.3803	0.00127365
Bra032618	1.55811	3.66001	37.7573	8.01167e-10
Bra027555	1.55624	3.00569	49.3713	2.11817e-12
Bra004712	1.55591	2.12964	24.3907	7.86477e-07
Bra014824	1.55495	1.97667	31.8043	1.70516e-08
Bra000902	1.55457	2.23242	26.8166	2.2371e-07
Bra003009	1.55403	-0.36566	8.18487	0.00422412
Bra016006	1.55343	-1.11934	4.02694	0.0447792
Bra028595	1.55306	4.45962	42.1519	8.44498e-11
Bra035116	1.55297	-0.690024	9.99905	0.00156621
Bra007150	1.55262	4.18104	44.2586	2.87735e-11
Bra019083	1.55146	2.41774	45.0683	1.90277e-11
Bra004746	1.55124	2.84674	9.95091	0.0016077
Bra035966	1.55093	1.1624	13.7036	0.000214046
Bra012713	1.5509	5.26602	43.068	5.28701e-11
Bra003645	1.54915	7.98722	37.9335	7.31992e-10
Bra025647	1.54881	3.89575	47.2388	6.28439e-12
Bra005919	1.54826	3.41843	28.1381	1.12962e-07
Bra001548	1.54811	2.92946	51.3597	7.69007e-13
Bra024169	1.54716	5.39529	47.3606	5.90581e-12
Bra010366	1.54679	-0.167812	11.8057	0.0005905
Bra026971	1.54604	2.78829	54.1536	1.85411e-13
Bra026303	1.54496	2.97206	25.5009	4.42184e-07
Bra010928	1.5437	0.188805	16.5529	4.73106e-05
Bra001135	1.5435	0.234143	15.6804	7.49962e-05
Bra039966	1.54074	-0.469253	13.8158	0.000201636
Bra038457	1.54058	1.50905	28.0741	1.16757e-07
Bra032306	1.54029	0.0758117	12.5208	0.000402447
Bra037675	1.53937	7.59916	53.3177	2.83742e-13
Bra024093	1.5387	4.22659	64.9915	7.52201e-16
Bra025745	1.5383	0.792769	14.3825	0.000149179
Bra011833	1.53663	3.69169	37.5651	8.84126e-10
Bra022997	1.53612	1.36454	10.6194	0.00111906
Bra037085	1.53595	3.02366	41.6598	1.08618e-10
Bra021441	1.53566	3.42287	20.6493	5.5156e-06
Bra016610	1.53433	-0.330572	13.5525	0.000231983
Bra007258	1.53398	2.57202	30.7239	2.97475e-08
Bra002543	1.53139	-0.27572	3.97814	0.0460944
Bra022780	1.53059	-1.99694	5.07652	0.0242519
Bra002409	1.53044	2.52402	28.6285	8.76807e-08
Bra007422	1.52933	0.728143	16.9307	3.87685e-05
Bra023207	1.52904	1.332	27.3927	1.66061e-07
Bra015489	1.52864	1.54895	21.2539	4.02294e-06
Bra020390	1.52791	-0.605452	14.5593	0.00013582
Bra039697	1.52749	0.886005	21.2165	4.10225e-06
Bra027343	1.52392	-1.91163	7.79251	0.00524634
Bra002712	1.52308	3.42913	39.0058	4.22538e-10
Bra033227	1.52225	0.179957	15.0599	0.000104155
Bra033459	1.52024	1.73206	10.8741	0.000975203
Bra007982	1.51996	-1.37554	5.02668	0.0249597
Bra041147	1.51912	-1.88389	7.94766	0.00481497
Bra015488	1.51849	1.37261	24.2565	8.43242e-07
Bra020353	1.51767	1.20039	26.7314	2.33786e-07
Bra004052	1.51709	1.93762	22.5818	2.01383e-06
Bra032745	1.51564	1.84106	10.1549	0.00143921
Bra000212	1.51525	1.26456	21.2525	4.02578e-06
ENSRNA049460531	1.51502	-0.877599	12.9457	0.000320663
Bra033722	1.51471	4.09791	39.5904	3.13213e-10
Bra024730	1.51469	1.97322	23.4888	1.25642e-06
Bra016771	1.51279	3.08355	45.5537	1.48511e-11
Bra027658	1.51104	0.580638	23.903	1.01315e-06
Bra009767	1.51085	3.38594	36.9936	1.18517e-09
[truncated: 1,056 more rows]

## Sheet: LP08 (down) vs Chiifu dark
Genes showing down-regulation in 'LP08' compared to 'Chiifu'
BGI	logFC	logCPM	LR	PValue
Bra005345	-13.8956	3.30596	310.985	1.33247e-69
Bra032570	-13.7041	3.82885	694.471	4.76462e-153
Bra031046	-13.5173	2.76233	256.825	8.44379e-58
Bra034071	-13.4299	3.83457	472.78	7.95844e-105
Bra001086	-13.1459	7.46037	310.763	1.48925e-69
Bra035469	-13.0778	3.73451	492.038	5.13403e-109
Bra014520	-13.0466	2.71989	482.766	5.34445e-107
Bra003031	-12.9627	2.88487	271.475	5.41225e-61
Bra036362	-12.9417	2.69641	333.752	1.46453e-74
Bra034085	-12.8847	2.98334	508.87	1.11679e-112
Bra037371	-12.7597	3.25953	528.312	6.57879e-117
Bra032606	-12.7115	2.86633	490.226	1.27247e-108
Bra034221	-12.6739	3.14077	429.313	2.29301e-95
Bra040350	-12.5769	3.76152	479.153	3.26601e-106
Bra030828	-12.549	2.98132	425.876	1.28396e-94
Bra040268	-12.5362	2.51951	299.436	4.37175e-67
Bra032485	-12.4673	1.66349	292.189	1.65844e-65
Bra017243	-12.4281	2.69648	371.201	1.02479e-82
Bra027599	-12.4173	3.12433	481.22	1.15938e-106
Bra011464	-12.3682	1.54403	85.6374	2.16148e-20
Bra014509	-12.2971	2.72167	324.057	1.89293e-72
Bra032440	-12.2053	2.58585	253.672	4.11166e-57
Bra006146	-12.1948	3.14202	337.049	2.80246e-75
Bra015749	-11.989	3.32866	420.631	1.77892e-93
Bra020097	-11.9738	2.79914	382.693	3.22616e-85
Bra002582	-11.8723	1.32306	290.356	4.1593e-65
Bra015162	-11.8522	2.04063	230.265	5.21908e-52
Bra015593	-11.8468	2.11913	293.186	1.0057e-65
Bra026552	-11.8402	1.42395	175.471	4.72444e-40
Bra017584	-11.8172	2.03152	275.981	5.6421e-62
Bra013752	-11.7812	2.27173	201.301	1.08622e-45
Bra020631	-11.7352	7.29519	921.151	2.47707e-202
Bra009762	-11.7325	3.4137	241.331	2.01633e-54
Bra036206	-11.7318	1.14643	238.356	8.97571e-54
Bra015018	-11.721	2.06915	336.294	4.09198e-75
Bra003274	-11.7118	2.9917	357.597	9.39168e-80
Bra028686	-11.7066	2.13078	232.174	2.00089e-52
Bra027854	-11.704	2.31438	297.673	1.0584e-66
Bra015873	-11.6992	3.62861	525.445	2.76707e-116
Bra014873	-11.697	1.36116	167.681	2.37498e-38
Bra029676	-11.6891	1.47208	286.553	2.80333e-64
Bra037023	-11.6173	1.69181	151.46	8.31375e-35
Bra006560	-11.5644	0.887285	131.425	1.9988e-30
Bra039751	-11.5599	2.77817	203.998	2.80232e-46
Bra013060	-11.4831	2.10382	244.029	5.20236e-55
Bra034105	-11.4626	1.98521	230.513	4.60796e-52
Bra011390	-11.4364	1.23074	189.522	4.04297e-43
Bra039330	-11.4339	1.01634	173.295	1.41071e-39
Bra015212	-11.3703	1.40967	259.939	1.76949e-58
Bra035613	-11.3525	2.03908	218.736	1.70666e-49
Bra016308	-11.3387	2.39727	266.391	6.94378e-60
Bra017242	-11.3147	2.02628	257.561	5.83552e-58
Bra005851	-11.3122	1.0136	136.444	1.59556e-31
Bra031948	-11.302	1.97414	134.59	4.05944e-31
Bra007710	-11.2671	1.37464	231.17	3.31313e-52
Bra004819	-11.2663	0.475384	87.3443	9.11847e-21
Bra040698	-11.2631	1.69297	265.585	1.04029e-59
Bra026697	-11.2551	1.48179	249.933	2.6854e-56
Bra016251	-11.2522	1.24542	187.358	1.19943e-42
Bra005718	-11.2281	1.52673	263.084	3.65023e-59
Bra009304	-11.2107	0.433142	98.4519	3.33018e-23
Bra035007	-11.1966	2.72133	216.429	5.43622e-49
Bra000889	-11.1845	0.407946	56.2041	6.53261e-14
Bra025634	-11.1786	1.47121	238.048	1.04771e-53
Bra008619	-11.1701	0.683151	122.985	1.40504e-28
Bra015058	-11.1694	0.58677	180.832	3.19036e-41
Bra003165	-11.1487	2.07643	251.069	1.51849e-56
Bra021317	-11.1469	1.35686	244.326	4.48179e-55
Bra012401	-11.1442	1.59044	214.084	1.76603e-48
Bra026267	-11.1362	0.408356	190.457	2.52712e-43
Bra011702	-11.1203	1.5302	177.438	1.75717e-40
Bra031728	-11.1123	3.0755	492.003	5.22252e-109
Bra022651	-11.0865	1.47484	164.755	1.03487e-37
Bra006574	-11.0818	1.14551	141.663	1.15204e-32
Bra034997	-11.0454	1.44067	219.614	1.0977e-49
Bra026794	-11.0431	0.355304	109.514	1.25214e-25
Bra015372	-11.0388	0.878251	167.225	2.98747e-38
Bra011216	-11.0377	4.4588	773.383	3.30514e-170
Bra021344	-11.0285	1.26844	142.998	5.88309e-33
Bra024656	-11.0191	5.34576	787.103	3.43633e-173
Bra018176	-11.0107	0.827102	189.189	4.78012e-43
Bra037554	-10.9939	1.60854	155.143	1.30282e-35
Bra033114	-10.9937	1.47791	223.814	1.33173e-50
Bra027721	-10.9877	1.31341	212.33	4.26066e-48
Bra009466	-10.9818	4.67619	505.705	5.45483e-112
Bra037370	-10.9723	2.26048	351.964	1.58302e-78
Bra037613	-10.9663	4.22822	513.896	9.00653e-114
Bra013281	-10.9458	1.35241	209.483	1.78061e-47
Bra018159	-10.9434	1.02769	146.453	1.03354e-33
Bra026913	-10.9169	4.34917	632.149	1.70356e-139
Bra000607	-10.9148	1.08889	182.661	1.27196e-41
Bra017168	-10.908	0.515889	150.09	1.65709e-34
Bra027165	-10.8934	0.918812	145.061	2.08225e-33
Bra017553	-10.8926	2.30774	218.344	2.07753e-49
Bra025884	-10.886	2.03507	154.93	1.45072e-35
Bra017616	-10.8822	1.72416	226.228	3.96323e-51
Bra012856	-10.8809	1.975	230.126	5.59559e-52
Bra014591	-10.8785	0.978496	181.992	1.7804e-41
Bra036924	-10.8406	0.992982	161.896	4.35934e-37
Bra011809	-10.8115	4.12706	318.946	2.45719e-71
Bra023650	-10.8077	0.341719	156.743	5.82623e-36
Bra031155	-10.7964	2.11134	204.303	2.40312e-46
Bra034320	-10.7876	0.0198427	132.132	1.40006e-30
Bra033502	-10.7774	0.450181	162.289	3.57769e-37
Bra022047	-10.7735	0.636338	105.356	1.0206e-24
Bra000823	-10.7588	2.70881	469.772	3.59289e-104
Bra017773	-10.7534	0.496951	85.5582	2.24976e-20
Bra017247	-10.7456	1.3007	181.056	2.85039e-41
Bra020642	-10.741	1.22358	126.101	2.92202e-29
Bra014643	-10.7256	-0.00620937	137.727	8.36106e-32
Bra040764	-10.7091	8.29828	696.111	2.09599e-153
Bra023672	-10.6975	0.872624	145.141	2.0003e-33
Bra034652	-10.6686	5.50534	878.945	3.70723e-193
Bra036874	-10.6409	-0.0674581	89.4776	3.10132e-21
Bra022920	-10.6409	6.61643	863.071	1.04711e-189
Bra029310	-10.6373	0.220938	148.771	3.2179e-34
Bra011246	-10.6366	1.77389	146.145	1.20674e-33
Bra027138	-10.6364	3.63986	623.582	1.24338e-137
Bra005776	-10.6348	0.938136	173.869	1.05714e-39
Bra019684	-10.6014	0.730026	150.412	1.40908e-34
Bra037576	-10.6004	0.03203	142.009	9.68319e-33
Bra035312	-10.5966	1.69551	203.207	4.1699e-46
Bra038387	-10.5895	0.966406	194.2	3.8516e-44
Bra008637	-10.5803	1.56293	148.356	3.9659e-34
Bra026911	-10.5753	1.15364	134.601	4.03705e-31
Bra038461	-10.5751	1.19631	205.736	1.16993e-46
Bra031882	-10.5721	1.93661	146.938	8.09481e-34
Bra035069	-10.5665	3.60364	574.324	6.43835e-127
Bra024033	-10.5634	0.118371	101.572	6.89065e-24
Bra013700	-10.5629	0.409862	182.425	1.43237e-41
Bra013506	-10.5522	0.580481	152.999	3.83183e-35
Bra031755	-10.5452	2.49304	361.521	1.31337e-80
Bra025818	-10.5276	0.966686	181.09	2.80152e-41
Bra035424	-10.5054	1.44672	186.845	1.55244e-42
Bra036742	-10.5026	0.99029	106.843	4.81906e-25
Bra007354	-10.498	0.468596	152.326	5.37643e-35
Bra034730	-10.4967	0.878764	173.945	1.01755e-39
Bra017887	-10.4965	0.93496	127.868	1.19943e-29
Bra022042	-10.4884	0.901376	173.926	1.02766e-39
Bra016859	-10.4878	1.36465	105.012	1.21422e-24
Bra036320	-10.4859	0.385018	157.418	4.148e-36
Bra009214	-10.475	4.70611	798.351	1.23199e-175
Bra028480	-10.4658	-0.224276	97.5368	5.2865e-23
Bra029385	-10.4605	2.61797	483.763	3.24322e-107
Bra037766	-10.4296	1.43669	192.518	8.96856e-44
Bra036417	-10.4188	3.05407	390.25	7.30112e-87
Bra020907	-10.4139	0.444009	151.287	9.06947e-35
Bra033772	-10.4132	1.13528	183.636	7.79123e-42
Bra004922	-10.3985	0.586311	83.2704	7.1564e-20
Bra017001	-10.3952	1.56784	157.932	3.20292e-36
Bra028118	-10.3932	1.07927	181.568	2.20312e-41
Bra012656	-10.3923	0.527064	146.258	1.14037e-33
Bra035010	-10.3791	-0.0390021	114.634	9.46442e-27
Bra019066	-10.3601	0.920466	175.803	3.99823e-40
Bra021373	-10.3318	3.41427	678.623	1.33183e-149
Bra030413	-10.3301	-0.0302554	128.615	8.23175e-30
Bra039597	-10.3207	7.9896	642.846	8.03347e-142
Bra022582	-10.3199	-0.0349818	132.809	9.95259e-31
Bra017552	-10.3178	2.45414	426.828	7.96727e-95
Bra006128	-10.3111	1.23237	100.653	1.09606e-23
Bra015085	-10.2998	2.94011	413.262	7.1469e-92
Bra008056	-10.2762	3.82999	352.846	1.01714e-78
Bra030926	-10.2728	0.584823	159.199	1.69299e-36
Bra022431	-10.2693	1.31843	144.215	3.18803e-33
Bra016695	-10.2554	1.32324	125.941	3.1674e-29
Bra030093	-10.2542	0.377269	136.99	1.21197e-31
Bra008055	-10.2356	6.5795	892.615	3.95634e-196
Bra009779	-10.2282	1.07094	136.45	1.59093e-31
Bra029126	-10.2281	1.18683	139.425	3.55648e-32
Bra021693	-10.1907	0.201839	163.533	1.91335e-37
Bra010230	-10.1874	0.0412239	115.58	5.87389e-27
Bra039592	-10.1867	5.9323	849.043	1.17394e-186
Bra022239	-10.1718	2.33354	398.92	9.46315e-89
Bra018094	-10.1636	0.141738	133.278	7.85805e-31
Bra019413	-10.1635	0.229984	136.773	1.35213e-31
Bra019556	-10.1569	-0.518075	113.102	2.05002e-26
Bra038029	-10.1496	1.08851	144.486	2.782e-33
Bra014261	-10.1489	0.334369	164.003	1.51034e-37
Bra010552	-10.1414	2.82454	489.294	2.02976e-108
Bra012609	-10.1324	-0.0910047	141.689	1.13706e-32
Bra018888	-10.1189	-0.0554117	139.384	3.62977e-32
Bra006349	-10.1153	0.566246	126.91	1.9436e-29
Bra028909	-10.1055	0.307983	127.186	1.6913e-29
Bra029412	-10.1045	-0.615212	73.8444	8.45228e-18
Bra026806	-10.1015	-0.350775	146.022	1.28367e-33
Bra029122	-10.0927	1.09934	144.725	2.46691e-33
Bra026924	-10.0891	4.44381	604.057	2.19475e-133
Bra019217	-10.0888	0.215386	121.741	2.62975e-28
Bra012403	-10.0844	3.33871	544.558	1.92288e-120
Bra030260	-10.0832	-0.58823	115.096	7.49793e-27
Bra023238	-10.0603	2.90092	430.653	1.17134e-95
Bra007144	-10.0595	1.00082	169.055	1.18982e-38
Bra016782	-10.0461	2.39478	359.07	4.48947e-80
Bra006843	-10.045	4.6454	462.366	1.46902e-102
Bra021614	-10.0195	1.98655	291.443	2.41097e-65
Bra015809	-10.0171	5.78916	591.567	1.14325e-130
Bra030309	-10.0154	0.277359	143.055	5.71629e-33
Bra040044	-10.0065	-0.694354	82.8209	8.98359e-20
Bra022070	-9.9808	3.65071	543.564	3.16283e-120
Bra029236	-9.97641	0.894255	164.889	9.67271e-38
Bra004032	-9.97476	4.90129	442.249	3.50801e-98
Bra033917	-9.97447	0.0373962	82.8214	8.9811e-20
Bra008921	-9.964	0.822035	142.431	7.82656e-33
Bra026390	-9.95366	3.63165	542.502	5.38555e-120
Bra008053	-9.95199	4.30405	714.95	1.67763e-157
Bra025701	-9.92285	0.884996	165.212	8.22182e-38
Bra019400	-9.91628	3.80767	614.164	1.3899e-135
Bra026915	-9.91167	3.88954	523.758	6.43995e-116
Bra017534	-9.90994	-0.41064	115.133	7.35869e-27
Bra002806	-9.8982	0.733659	108.944	1.66951e-25
Bra017774	-9.89815	0.831778	152.711	4.4304e-35
Bra021554	-9.88756	3.57602	532.778	7.02369e-118
Bra004802	-9.87998	-0.806596	88.7828	4.40622e-21
Bra023710	-9.87937	1.27914	162.418	3.35203e-37
Bra029124	-9.8768	0.470656	146.588	9.65663e-34
Bra041069	-9.86548	0.722022	160.148	1.05033e-36
Bra012407	-9.85446	0.610274	121.618	2.79819e-28
Bra015808	-9.85326	1.0576	213.672	2.17145e-48
Bra023661	-9.85198	0.734584	113.633	1.56801e-26
Bra015811	-9.84639	2.68902	357.904	8.05542e-80
Bra038204	-9.84146	-0.518948	107.631	3.23855e-25
Bra006312	-9.83026	1.6081	153.514	2.95688e-35
Bra041119	-9.83017	-0.820313	83.5057	6.35329e-20
Bra037029	-9.82779	4.91576	604.037	2.21696e-133
Bra021487	-9.81982	2.48941	406.886	1.74536e-90
Bra013702	-9.81239	4.44609	720.459	1.06374e-158
Bra032569	-9.80926	4.49509	797.699	1.70779e-175
Bra009216	-9.80543	1.16535	166.049	5.39662e-38
Bra019033	-9.7987	1.79633	213.88	1.95577e-48
ENSRNA049460493	-9.78371	-0.434331	124.143	7.83706e-29
Bra029619	-9.77228	0.132142	75.8696	3.03032e-18
Bra035685	-9.77125	0.614966	112.452	2.84465e-26
Bra023789	-9.77087	0.378075	125.744	3.49872e-29
Bra015382	-9.76776	-0.919553	52.606	4.07637e-13
Bra019236	-9.75471	-0.155803	118.686	1.22679e-27
Bra023471	-9.73825	1.77131	324.662	1.39798e-72
Bra031831	-9.73784	-0.364792	68.9018	1.03491e-16
Bra035695	-9.70596	2.72897	441.259	5.76084e-98
Bra039654	-9.69101	-0.271329	118.668	1.23787e-27
Bra008318	-9.67723	1.012	213.594	2.25876e-48
Bra038808	-9.67684	-0.241522	116.262	4.16495e-27
Bra031729	-9.67352	3.01965	480.588	1.59178e-106
Bra017549	-9.65796	-1.02075	71.8354	2.33923e-17
ENSRNA049459950	-9.65673	0.116342	127.291	1.60436e-29
Bra028821	-9.65482	-0.413119	65.6731	5.32272e-16
Bra038173	-9.64929	2.97431	288.811	9.0279e-65
Bra030938	-9.62786	0.226552	118.811	1.15202e-27
Bra008503	-9.62347	1.43514	298.783	6.06513e-67
Bra027834	-9.62243	0.440887	129.259	5.9523e-30
Bra001976	-9.6176	-0.438119	104.277	1.75877e-24
Bra012086	-9.6112	3.06968	452.011	2.63291e-100
Bra029886	-9.58358	0.647387	117.904	1.81994e-27
Bra038406	-9.56983	1.55763	302.719	8.42268e-68
Bra032486	-9.55641	0.794316	223.936	1.2528e-50
Bra006267	-9.53611	-0.300813	74.5812	5.81933e-18
Bra006325	-9.52684	-0.966789	100.489	1.19032e-23
Bra027876	-9.52106	2.83177	378.583	2.53148e-84
Bra028053	-9.50516	-0.179657	104.406	1.64844e-24
Bra006663	-9.49463	1.00259	123.759	9.51353e-29
Bra032189	-9.49196	-1.13243	67.87	1.7464e-16
Bra023716	-9.48799	3.85646	223.854	1.30568e-50
Bra024751	-9.45988	0.0507922	121.567	2.87182e-28
Bra040672	-9.45235	2.56835	431.175	9.02056e-96
Bra029286	-9.45121	3.60653	440.887	6.9419e-98
Bra039849	-9.44644	-1.21023	69.07	9.50312e-17
Bra010040	-9.43467	-0.0773176	104.154	1.87216e-24
Bra023671	-9.43335	3.28403	295.331	3.4271e-66
Bra010078	-9.4243	1.55103	295.474	3.19062e-66
Bra000706	-9.42115	4.63489	603.241	3.30318e-133
Bra001759	-9.41532	0.695966	112.798	2.38912e-26
Bra022526	-9.41418	-0.942781	75.6284	3.42403e-18
Bra028394	-9.40628	0.323279	107.518	3.42747e-25
Bra037376	-9.39907	-0.78632	69.2569	8.64373e-17
Bra024227	-9.39793	-0.418985	98.2654	3.65908e-23
Bra008388	-9.39703	-1.24969	64.8726	7.9901e-16
Bra029445	-9.39456	-1.25182	69.7326	6.7914e-17
Bra014717	-9.39156	1.68746	108.605	1.98071e-25
Bra027596	-9.37869	2.76942	389.487	1.07047e-86
Bra018258	-9.37359	-1.26925	36.0326	1.94042e-09
Bra026104	-9.36475	-0.880058	73.2198	1.15986e-17
Bra015765	-9.363	1.02587	134.449	4.35752e-31
Bra036161	-9.35447	3.86309	654.439	2.41918e-144
Bra021343	-9.35442	2.59248	285.642	4.42638e-64
Bra027988	-9.34703	-0.3464	95.2588	1.67057e-22
Bra029349	-9.33836	1.50328	175.006	5.96937e-40
Bra036657	-9.33556	1.65326	240.746	2.70418e-54
Bra029422	-9.32993	-0.245718	105.477	9.59892e-25
Bra023205	-9.32388	0.317465	124.502	6.54258e-29
Bra033978	-9.32238	3.72009	217.973	2.5036e-49
Bra014271	-9.31818	0.155525	105.561	9.20408e-25
Bra021352	-9.31087	-0.523956	74.1053	7.40587e-18
Bra010212	-9.30427	3.68078	401.9	2.12441e-89
Bra021754	-9.30159	3.4564	578.457	8.12254e-128
Bra013683	-9.28442	-1.03702	92.6764	6.15833e-22
Bra022707	-9.27887	1.76875	300.25	2.90668e-67
Bra018118	-9.27147	-1.15109	74.0903	7.46259e-18
Bra012353	-9.26663	-1.33319	46.7254	8.16638e-12
Bra013953	-9.26498	-0.127417	91.7333	9.91825e-22
Bra032312	-9.26173	-0.526038	84.9876	3.00236e-20
Bra033148	-9.25914	3.97203	293.227	9.84816e-66
Bra039889	-9.25219	-0.455877	96.8403	7.51495e-23
Bra007339	-9.24858	2.39362	332.953	2.18566e-74
Bra041149	-9.24506	2.68315	178.15	1.22832e-40
Bra019515	-9.24316	2.00052	347.057	1.85347e-77
Bra019449	-9.2318	-0.394385	96.0555	1.11706e-22
Bra029123	-9.22748	1.19542	243.719	6.07984e-55
Bra030036	-9.22576	0.161192	111.02	5.8567e-26
Bra015764	-9.21987	6.25354	517.636	1.38294e-114
Bra019385	-9.21928	-1.06315	59.5962	1.16459e-14
Bra010913	-9.20725	2.29186	200.886	1.338e-45
Bra002294	-9.20532	2.13951	317.198	5.90454e-71
Bra040047	-9.1961	-0.829941	75.7477	3.22332e-18
Bra005509	-9.19409	-0.499389	90.4903	1.85883e-21
Bra003871	-9.18925	3.08609	439.804	1.19419e-97
Bra002882	-9.18648	-0.00789905	102.8	3.70745e-24
Bra023105	-9.1781	-0.0417646	102.696	3.90679e-24
Bra039810	-9.17096	2.20627	366.238	1.23391e-81
Bra037375	-9.17001	1.84063	266.76	5.76824e-60
Bra037618	-9.15746	0.836282	156.972	5.19207e-36
Bra006708	-9.14822	-0.381761	99.3947	2.06873e-23
Bra031067	-9.14202	-0.395109	101.475	7.23803e-24
Bra012950	-9.13929	2.51934	342.571	1.75737e-76
Bra027912	-9.12786	-0.271112	83.5977	6.06425e-20
Bra032605	-9.12663	3.39556	535.228	2.05892e-118
Bra006718	-9.10406	-1.18184	67.3109	2.31894e-16
Bra017974	-9.09096	-1.4914	52.8092	3.67584e-13
Bra006019	-9.08535	2.55761	270.363	9.4565e-61
Bra029494	-9.06862	-0.223679	87.1954	9.83125e-21
Bra026279	-9.06749	-1.1075	83.8954	5.21647e-20
Bra033470	-9.06202	-0.424674	67.1015	2.5788e-16
Bra008122	-9.04857	-0.437645	66.3411	3.79267e-16
Bra008352	-9.03578	-0.901919	72.2942	1.85393e-17
Bra001964	-9.0349	0.50499	93.2852	4.52755e-22
Bra014527	-9.02824	-1.55579	50.0847	1.47252e-12
Bra010551	-9.02822	3.4914	601.447	8.10887e-133
Bra036375	-9.0275	-0.332201	90.4362	1.91037e-21
Bra019412	-9.01956	-1.11738	61.2584	5.00543e-15
Bra037634	-9.00719	0.126311	93.0761	5.03209e-22
Bra029413	-9.00059	-1.59849	47.2827	6.14524e-12
Bra015767	-8.996	6.33765	588.391	5.60787e-130
Bra029392	-8.99407	3.07961	394.427	8.99728e-88
Bra035717	-8.99157	1.95294	293.784	7.44923e-66
Bra015204	-8.99103	2.82042	357.857	8.24741e-80
Bra007746	-8.98506	0.884752	104.32	1.72136e-24
Bra020690	-8.98135	3.27556	321.06	8.5108e-72
Bra019068	-8.98002	6.22914	703.406	5.43279e-155
Bra010433	-8.96957	-0.825283	67.7694	1.83777e-16
Bra025588	-8.96862	-1.14238	86.1394	1.6769e-20
Bra017888	-8.96812	3.5537	531.43	1.37989e-117
Bra022006	-8.96103	-0.790799	92.9739	5.29885e-22
Bra025075	-8.95928	4.2345	591.659	1.09149e-130
Bra011829	-8.94054	-0.726921	85.2927	2.57313e-20
Bra024556	-8.93849	2.38484	79.3978	5.07819e-19
Bra017112	-8.93356	3.26515	265.154	1.29133e-59
Bra027594	-8.9323	0.111089	94.3343	2.66489e-22
Bra031726	-8.92767	-0.418819	87.4077	8.83041e-21
Bra023724	-8.91741	2.40307	391.898	3.19602e-87
Bra031817	-8.91688	-0.339184	95.0702	1.83749e-22
Bra014866	-8.91328	-1.61764	52.4907	4.32285e-13
Bra020985	-8.9104	-1.57817	53.2991	2.86435e-13
Bra020643	-8.90501	6.56065	681.121	3.8126e-150
Bra027595	-8.8989	-0.318776	77.6899	1.20557e-18
Bra017344	-8.89544	-0.567303	91.2947	1.23789e-21
Bra030904	-8.88458	2.16655	110.032	9.64458e-26
Bra009504	-8.86764	-1.18316	29.1457	6.71328e-08
Bra008059	-8.86725	0.0532312	69.5014	7.63602e-17
Bra033086	-8.86619	1.8832	146.279	1.1281e-33
Bra023915	-8.86598	0.80956	156.312	7.23404e-36
Bra035694	-8.86535	2.28592	332.273	3.07398e-74
Bra013769	-8.85983	-0.71956	83.8264	5.40177e-20
Bra007111	-8.83552	0.999002	147.255	6.90065e-34
Bra007147	-8.83065	1.45482	132.518	1.15276e-30
Bra025296	-8.83024	-0.338522	83.4111	6.66463e-20
Bra016406	-8.82628	-0.621542	74.0995	7.42774e-18
Bra017992	-8.82524	-1.11452	53.0924	3.18226e-13
Bra001378	-8.82332	-0.729606	57.296	3.74921e-14
Bra019418	-8.81912	0.548203	101.856	5.97104e-24
Bra037973	-8.81736	-0.558105	57.2685	3.80196e-14
Bra016311	-8.81229	-1.22703	62.1899	3.11879e-15
Bra024677	-8.80115	2.27717	265.332	1.18119e-59
Bra010159	-8.79192	-1.12618	73.2757	1.12746e-17
Bra027003	-8.78228	-0.319078	75.5936	3.48484e-18
Bra020021	-8.78056	-1.34541	66.8161	2.98061e-16
Bra015408	-8.77581	-0.288492	62.3304	2.90403e-15
Bra023656	-8.77148	0.794964	196.145	1.44953e-44
Bra004016	-8.76791	-1.77056	40.1026	2.40969e-10
Bra006751	-8.75015	-1.03227	62.891	2.18471e-15
Bra040143	-8.7469	-1.23046	68.6745	1.16135e-16
Bra027598	-8.7433	3.17488	454.568	7.31019e-101
Bra010724	-8.74328	4.80919	748.952	6.78013e-165
Bra028166	-8.72857	0.541681	98.6889	2.95447e-23
Bra028446	-8.72355	5.70191	469.372	4.39006e-104
Bra015748	-8.71863	2.98677	338.003	1.73722e-75
Bra034481	-8.71598	-1.02712	69.873	6.32499e-17
Bra015017	-8.71526	0.944271	197.845	6.1675e-45
Bra032946	-8.71248	-1.54386	58.0329	2.57768e-14
Bra036872	-8.7116	-1.58632	68.1739	1.49692e-16
Bra026909	-8.70801	-0.101289	75.3253	3.99221e-18
Bra012274	-8.70781	4.79404	135.873	2.12729e-31
Bra025766	-8.70743	1.20222	216.578	5.04582e-49
Bra040849	-8.7069	-1.59254	33.1642	8.46968e-09
Bra013123	-8.6986	7.24288	171.624	3.26906e-39
Bra026556	-8.69314	-0.312241	56.1684	6.65209e-14
Bra004163	-8.68559	-1.6659	62.0578	3.33515e-15
Bra018711	-8.68063	-1.64846	46.4062	9.61092e-12
Bra006765	-8.66696	-0.72159	74.5317	5.96714e-18
Bra003870	-8.662	3.12016	389.064	1.32337e-86
Bra026472	-8.66137	-1.76559	59.3747	1.30333e-14
Bra025861	-8.65071	0.938484	89.3886	3.24393e-21
Bra012395	-8.64332	-1.04198	71.8571	2.31357e-17
Bra019552	-8.64306	-0.323547	47.7548	4.83001e-12
Bra019481	-8.63866	-0.420394	42.6661	6.49263e-11
Bra027788	-8.63609	1.90355	261.55	7.88398e-59
Bra031525	-8.63413	0.180335	156.417	6.86389e-36
Bra001708	-8.63358	-1.18341	57.6641	3.1092e-14
Bra023178	-8.63024	0.753973	179.677	5.7006e-41
Bra008471	-8.62285	1.28424	205.668	1.21081e-46
Bra013357	-8.62155	-1.70992	44.0224	3.24631e-11
Bra015011	-8.61715	1.05311	84.432	3.9765e-20
Bra015419	-8.61407	3.13179	240.909	2.49223e-54
Bra032045	-8.61327	-1.61525	55.9782	7.32805e-14
Bra006063	-8.61287	1.31039	172.631	1.97034e-39
Bra007727	-8.61046	0.0747861	90.0565	2.31457e-21
Bra011883	-8.60811	1.23319	108.952	1.66266e-25
Bra031756	-8.6075	2.20123	262.861	4.08179e-59
Bra010793	-8.59978	-1.79573	35.7692	2.22133e-09
Bra030829	-8.59499	-1.06629	78.1738	9.43621e-19
Bra017778	-8.59197	5.14824	680.701	4.70307e-150
Bra002082	-8.59078	-0.984922	56.6119	5.30902e-14
Bra034032	-8.58576	-1.28558	56.6775	5.13467e-14
Bra021750	-8.57535	-1.65686	29.6092	5.28532e-08
Bra023022	-8.56597	-0.453473	69.6809	6.97184e-17
Bra005332	-8.56416	-0.493235	67.5436	2.06077e-16
Bra019189	-8.55602	2.33216	267.277	4.44999e-60
Bra015766	-8.53975	-0.198574	79.8262	4.08833e-19
Bra010590	-8.52699	0.318449	92.5789	6.46936e-22
Bra021507	-8.51826	-1.67959	53.4912	2.59759e-13
Bra011267	-8.5149	1.31309	69.8051	6.54621e-17
Bra020983	-8.50836	-0.660821	81.1437	2.09887e-19
Bra034617	-8.50275	-1.09303	57.0492	4.25042e-14
Bra018941	-8.47459	-0.272283	127.487	1.4536e-29
Bra023833	-8.47396	-1.10496	65.6491	5.38791e-16
Bra036768	-8.46846	-2.05316	37.5539	8.89226e-10
Bra028503	-8.46018	-0.184813	70.5915	4.39411e-17
Bra020173	-8.45719	-2.03	40.8573	1.6376e-10
Bra030897	-8.45503	1.98213	229.212	8.85335e-52
Bra003897	-8.45291	0.524893	151.084	1.0045e-34
Bra023321	-8.44496	-0.761909	46.5708	8.83683e-12
Bra037261	-8.4385	-1.13189	73.4548	1.02967e-17
Bra038131	-8.41148	-1.59881	49.8797	1.63467e-12
Bra034412	-8.40937	-1.50536	42.14	8.49671e-11
Bra014587	-8.40582	0.423311	145.637	1.55822e-33
Bra037377	-8.39997	-1.46211	55.9173	7.55827e-14
Bra004772	-8.39718	0.152424	131.821	1.63723e-30
Bra006823	-8.39223	-1.2114	58.1244	2.46051e-14
Bra015365	-8.39134	-1.36022	59.9738	9.6128e-15
Bra008641	-8.39124	-1.8572	29.4157	5.84039e-08
Bra016271	-8.38998	0.300396	115.643	5.69141e-27
Bra010791	-8.38904	-2.08513	39.6832	2.98689e-10
Bra000459	-8.37154	-0.289379	77.3791	1.41099e-18
Bra002270	-8.35858	0.971192	135.245	2.91789e-31
Bra020445	-8.35854	1.67822	226.51	3.43859e-51
Bra023282	-8.35509	-1.66241	54.2457	1.7692e-13
Bra035718	-8.35011	1.62208	192.885	7.4597e-44
Bra020312	-8.34998	-1.57264	53.3769	2.75313e-13
Bra017457	-8.33059	-0.770498	51.4789	7.23707e-13
Bra024553	-8.32985	-1.48802	54.956	1.2326e-13
Bra030983	-8.32896	2.97333	257.954	4.79172e-58
Bra027761	-8.32279	-0.992749	53.6513	2.39425e-13
Bra008927	-8.32018	-1.60642	33.6857	6.47752e-09
Bra008526	-8.31162	-1.74833	46.446	9.41785e-12
Bra038352	-8.29318	1.51881	125.452	4.05375e-29
Bra010479	-8.29273	-1.59051	55.3881	9.89337e-14
Bra034480	-8.281	-1.31331	63.9589	1.2704e-15
Bra006643	-8.27824	-1.11643	56.3092	6.19235e-14
Bra010649	-8.27731	3.36871	442.349	3.33609e-98
Bra024349	-8.27059	-1.33939	59.8355	1.03128e-14
Bra002344	-8.26908	-0.27486	75.9977	2.83997e-18
Bra009788	-8.26741	2.22101	295.003	4.04141e-66
Bra018374	-8.26262	1.85842	228.98	9.94713e-52
Bra039972	-8.26056	1.20527	169.289	1.05802e-38
Bra018480	-8.26029	1.60255	224.483	9.52045e-51
Bra020315	-8.2588	0.0423234	73.7686	8.78305e-18
Bra030927	-8.24705	-1.36841	56.9317	4.51217e-14
Bra010968	-8.23587	1.63746	121.398	3.12595e-28
Bra038358	-8.22539	-1.42017	35.746	2.24788e-09
Bra019322	-8.22502	2.49064	341.234	3.43651e-76
Bra015235	-8.22151	-1.66137	33.9785	5.57247e-09
Bra011265	-8.21965	0.173997	72.4791	1.6881e-17
Bra024746	-8.21778	-2.24826	39.5581	3.18445e-10
Bra032940	-8.215	2.60044	375.754	1.04547e-83
Bra036634	-8.21382	-1.67052	27.7005	1.41626e-07
Bra023928	-8.19722	0.908493	126.308	2.6324e-29
Bra009666	-8.19516	-2.19861	34.5706	4.11067e-09
Bra032732	-8.19456	-0.792648	60.4771	7.44376e-15
Bra016183	-8.19344	-1.52528	41.1974	1.37602e-10
Bra040920	-8.19241	4.32088	260.145	1.5952e-58
Bra034820	-8.16149	0.913823	66.9161	2.83309e-16
Bra037759	-8.1612	-2.30307	35.4249	2.65082e-09
Bra001888	-8.16057	0.895792	176.028	3.56992e-40
Bra015175	-8.15496	-1.36659	51.8604	5.95906e-13
Bra029907	-8.15457	-0.121913	55.8081	7.99034e-14
Bra037232	-8.1377	3.18145	361.734	1.18008e-80
Bra023233	-8.12936	-0.217093	66.1573	4.16343e-16
Bra018166	-8.12936	0.281485	58.236	2.32483e-14
Bra031380	-8.12926	1.39091	209.001	2.26888e-47
Bra011123	-8.12001	2.04664	304.966	2.72756e-68
Bra036656	-8.10196	-1.48972	51.8054	6.12822e-13
Bra029540	-8.101	-0.999243	54.6325	1.45316e-13
Bra040463	-8.09288	-0.929596	31.8485	1.66676e-08
Bra007037	-8.08642	1.29499	175.957	3.70036e-40
Bra036224	-8.08582	1.6119	196.906	9.88676e-45
Bra015620	-8.08502	-1.49248	39.4988	3.2826e-10
Bra030329	-8.07751	-0.655233	53.7527	2.27386e-13
Bra023992	-8.07691	-2.1175	36.2786	1.71027e-09
Bra015652	-8.07085	-0.250381	61.9573	3.50991e-15
Bra037668	-8.06989	-1.17925	56.1047	6.87114e-14
Bra016661	-8.06866	-2.37753	35.245	2.90722e-09
Bra008545	-8.06649	-1.2373	61.7942	3.81294e-15
Bra015384	-8.06502	1.24163	162.8	2.7659e-37
Bra002343	-8.06206	-0.561649	56.2662	6.32941e-14
Bra037725	-8.05592	0.11667	156.666	6.05582e-36
Bra000247	-8.04713	-2.12871	43.6668	3.8933e-11
Bra035325	-8.04466	-1.53258	46.3786	9.74742e-12
Bra037372	-8.03366	-1.56506	59.5892	1.16872e-14
Bra023134	-8.03221	-1.44905	33.3659	7.63527e-09
Bra005950	-8.03153	-2.11272	48.6213	3.10478e-12
Bra039783	-8.02927	-1.08546	43.1416	5.09181e-11
Bra013954	-8.00872	-1.29548	54.443	1.60022e-13
Bra020197	-8.00799	2.33909	262.267	5.49966e-59
Bra037842	-7.98628	-1.93839	48.6408	3.07412e-12
Bra023196	-7.98477	-1.77682	49.8958	1.62128e-12
Bra027844	-7.98238	-2.03517	48.1087	4.03239e-12
Bra040166	-7.96931	0.36715	129.467	5.36014e-30
Bra003480	-7.94514	-1.63077	42.6181	6.65405e-11
Bra021293	-7.94386	-2.2487	37.771	7.95558e-10
Bra034370	-7.93504	-0.953434	54.2343	1.77951e-13
Bra026357	-7.93498	1.14459	155.119	1.31902e-35
Bra004634	-7.91882	-1.34464	53.6682	2.37375e-13
Bra012728	-7.91879	-1.55219	35.444	2.62486e-09
Bra029453	-7.91763	-1.45126	43.0616	5.30439e-11
Bra017375	-7.91713	-2.23872	37.893	7.47345e-10
Bra037155	-7.90259	-2.44337	37.8056	7.81563e-10
Bra040654	-7.89169	3.32859	251.273	1.37044e-56
Bra010393	-7.87485	4.42654	209.787	1.52886e-47
Bra030610	-7.86065	-1.61894	46.4213	9.53726e-12
Bra026978	-7.85884	1.94257	265.451	1.11288e-59
Bra032373	-7.84856	-1.10983	49.3365	2.15616e-12
Bra006613	-7.82146	2.23653	140.295	2.29406e-32
Bra014112	-7.81148	1.22821	210.247	1.21361e-47
Bra032251	-7.81109	-0.633892	46.02	1.17054e-11
Bra032209	-7.80792	-1.2785	37.3987	9.62853e-10
Bra014986	-7.79106	-1.89537	31.2252	2.29759e-08
Bra005655	-7.7893	1.16385	188.513	6.71135e-43
Bra030382	-7.7741	1.0908	107.268	3.88947e-25
Bra020797	-7.76296	-0.921211	51.4568	7.31884e-13
Bra025620	-7.75974	1.10024	192.466	9.20727e-44
Bra018863	-7.75865	4.38249	529.028	4.59525e-117
Bra029125	-7.74845	-1.25579	59.3291	1.3339e-14
Bra027691	-7.73629	0.230946	118.427	1.39777e-27
Bra033571	-7.71711	-1.05186	35.7895	2.1983e-09
Bra010513	-7.69866	1.73068	117.05	2.79973e-27
Bra032419	-7.69829	1.63467	214.863	1.19391e-48
Bra006486	-7.69103	2.38767	210.558	1.03781e-47
Bra034163	-7.68193	3.23603	325.386	9.72096e-73
Bra008058	-7.67552	-1.48999	37.7098	8.20921e-10
Bra019920	-7.66602	4.06956	482.166	7.2174e-107
Bra033628	-7.65286	1.45303	192.624	8.50131e-44
Bra004580	-7.65198	2.11465	170.834	4.86488e-39
Bra018140	-7.64416	1.7184	88.6819	4.63699e-21
Bra006717	-7.64111	0.074232	137.697	8.48774e-32
Bra022575	-7.61355	-1.88447	37.0475	1.15285e-09
Bra030839	-7.60493	3.26166	144.088	3.3982e-33
Bra006653	-7.6039	0.13385	136.601	1.47455e-31
Bra007246	-7.60382	-2.04096	38.2185	6.32494e-10
Bra033907	-7.57667	-1.74167	40.6864	1.78728e-10
Bra035616	-7.57312	-1.69811	42.8024	6.0559e-11
ENSRNA049455671	-7.56684	1.26653	71.5949	2.64232e-17
Bra003552	-7.56512	0.26669	129.914	4.27966e-30
Bra007305	-7.55988	-1.47109	39.2501	3.72852e-10
Bra023787	-7.5594	-1.58901	46.2332	1.04983e-11
Bra026579	-7.5479	2.32268	331.518	4.48957e-74
Bra036933	-7.53908	-1.4695	18.8562	1.40953e-05
Bra010353	-7.53497	2.13617	46.703	8.26015e-12
Bra026923	-7.52752	4.13582	468.182	7.96851e-104
Bra041020	-7.52614	-1.90905	42.6056	6.69667e-11
Bra005853	-7.51822	2.49119	334.145	1.20242e-74
Bra020682	-7.51318	0.722365	149.446	2.29103e-34
Bra038050	-7.51209	2.8902	225.367	6.10465e-51
Bra012503	-7.50509	0.658041	173.088	1.56575e-39
Bra038065	-7.4933	0.407319	167.543	2.54577e-38
Bra004273	-7.48164	-2.42275	17.3108	3.17375e-05
Bra025883	-7.47245	1.46395	242.931	9.03101e-55
Bra037254	-7.45256	-0.920644	46.7718	7.97508e-12
Bra028582	-7.45039	-1.69633	35.758	2.23407e-09
Bra017807	-7.44961	1.05367	173.412	1.3303e-39
Bra025624	-7.44348	-0.397034	128.752	7.68526e-30
Bra024673	-7.43073	-1.82479	36.3151	1.67861e-09
Bra035661	-7.41884	1.0948	132.892	9.54887e-31
Bra039602	-7.41456	-1.98151	40.02	2.51381e-10
Bra012830	-7.41247	2.12552	237.554	1.34267e-53
Bra006434	-7.4097	-2.05057	31.2051	2.32161e-08
Bra011266	-7.39942	-2.1182	37.2356	1.04683e-09
Bra007582	-7.39874	0.876076	154.237	2.05601e-35
Bra005118	-7.39467	2.75471	320.92	9.12946e-72
Bra022564	-7.38787	2.5526	141	1.60913e-32
Bra003792	-7.38324	3.4992	200.196	1.89274e-45
Bra023211	-7.37563	-1.45172	23.4609	1.27475e-06
Bra037304	-7.37085	2.55715	349.06	6.79009e-78
Bra034161	-7.3398	1.229	128.328	9.5162e-30
Bra017335	-7.3307	2.14771	266.002	8.44007e-60
Bra013449	-7.3271	3.77498	326.556	5.40535e-73
Bra016887	-7.31827	-1.54918	29.4008	5.88526e-08
Bra039977	-7.31684	-0.586321	86.7461	1.23384e-20
Bra001965	-7.31008	-1.92188	24.3177	8.16865e-07
Bra006089	-7.3079	3.59097	282.133	2.57511e-63
Bra023193	-7.29916	-1.46531	33.9722	5.59044e-09
Bra023397	-7.29737	-1.5873	34.5161	4.22742e-09
Bra036366	-7.29421	-1.19079	41.2872	1.31425e-10
Bra038894	-7.27389	-1.69571	32.7664	1.03923e-08
Bra015108	-7.26538	3.83189	323.257	2.82828e-72
Bra031344	-7.26019	1.23275	205.37	1.40629e-46
Bra015333	-7.25411	-1.16816	39.1096	4.00677e-10
Bra017668	-7.25296	-1.29184	60.1027	9.00368e-15
Bra013959	-7.25252	-1.58574	38.479	5.53474e-10
Bra031911	-7.24342	0.821872	213.732	2.10721e-48
Bra009619	-7.24132	-0.256105	112.82	2.36261e-26
Bra002858	-7.2405	-1.86443	28.9108	7.57899e-08
Bra023472	-7.22636	-0.614812	86.1713	1.65009e-20
Bra033810	-7.22334	-0.808815	85.8695	1.92208e-20
Bra008312	-7.18662	0.267596	128.532	8.58654e-30
Bra030967	-7.18088	-0.66532	56.2158	6.49365e-14
Bra040909	-7.16636	-1.90967	32.3137	1.31185e-08
Bra024851	-7.15572	2.86264	355.932	2.16464e-79
Bra030359	-7.13404	1.77353	265.944	8.68875e-60
Bra020160	-7.12783	3.54507	154.522	1.78071e-35
Bra026894	-7.12168	-2.00121	35.6403	2.37326e-09
Bra012898	-7.11724	-0.775295	57.9571	2.67898e-14
Bra039114	-7.0956	4.55472	353.739	6.49909e-79
Bra024917	-7.08882	-0.176114	77.6866	1.20761e-18
Bra015492	-7.0745	-1.55912	33.2439	8.12963e-09
Bra037735	-7.07301	1.0918	44.0061	3.27354e-11
Bra009465	-7.07186	0.677746	138.001	7.28412e-32
Bra009075	-7.06893	1.13839	153.537	2.92296e-35
Bra001166	-7.05069	-1.58311	36.0404	1.9327e-09
Bra015437	-7.03641	0.345576	67.1893	2.46655e-16
Bra017574	-7.02337	-1.03414	26.7829	2.27641e-07
Bra012467	-7.01646	1.60346	175.57	4.49564e-40
Bra033315	-7.01639	3.04411	167.348	2.80827e-38
Bra024351	-7.00586	2.43759	324.484	1.52812e-72
Bra025700	-7.00043	-0.178176	105.675	8.68731e-25
Bra003850	-6.99603	2.0752	53.5542	2.51553e-13
Bra032273	-6.96146	3.45923	195.688	1.82284e-44
Bra000776	-6.95595	0.957071	167.308	2.86507e-38
Bra012221	-6.95448	-0.937382	71.4833	2.79618e-17
Bra037392	-6.95253	-1.83886	27.1655	1.86763e-07
Bra015198	-6.94948	-0.898692	24.0563	9.35607e-07
Bra036532	-6.94575	0.223978	162.648	2.9856e-37
Bra014428	-6.94081	0.0970518	119.774	7.08808e-28
Bra012999	-6.92947	2.70997	209.501	1.76468e-47
Bra028983	-6.92481	-1.19766	32.4618	1.2156e-08
Bra006483	-6.90981	-0.996878	17.3046	3.18409e-05
Bra019689	-6.9092	4.62889	481.501	1.00748e-106
Bra040817	-6.90521	1.61229	131.843	1.61941e-30
Bra023279	-6.8984	-0.750355	36.6401	1.42077e-09
Bra025860	-6.88523	0.988127	65.8494	4.86725e-16
Bra029377	-6.87666	0.268363	84.1936	4.4862e-20
Bra037579	-6.8648	-1.60014	30.0868	4.13138e-08
Bra023676	-6.85159	1.81905	189.821	3.47893e-43
Bra021959	-6.85108	5.01887	276.17	5.13094e-62
Bra020050	-6.84282	-1.14119	31.4397	2.05733e-08
Bra000019	-6.8218	2.78826	231.356	3.01686e-52
Bra037836	-6.81668	1.39686	136.477	1.56954e-31
Bra020198	-6.8067	2.7065	317.391	5.35968e-71
Bra024155	-6.79331	2.94218	137.77	8.18136e-32
Bra033807	-6.79075	0.144118	108.807	1.78904e-25
Bra030487	-6.78211	3.10311	375.159	1.40906e-83
Bra040554	-6.77389	0.717336	79.895	3.94847e-19
Bra025880	-6.76986	1.39507	184.786	4.36954e-42
Bra038090	-6.76714	-0.99069	68.1873	1.48679e-16
Bra032774	-6.75353	-0.79745	31.5848	1.90916e-08
Bra019303	-6.75067	-0.245545	76.9581	1.74625e-18
Bra029571	-6.74245	-0.402362	57.8916	2.7696e-14
Bra012633	-6.73708	0.409674	105.849	7.958e-25
Bra027560	-6.73645	0.642854	124.017	8.35378e-29
Bra019409	-6.73414	0.700149	164.559	1.14208e-37
Bra008440	-6.7285	-0.308906	96.7789	7.75197e-23
Bra020644	-6.72598	1.29977	174.947	6.14901e-40
Bra023103	-6.72576	5.2066	356.656	1.50606e-79
Bra027359	-6.71993	7.43539	271.469	5.42999e-61
Bra040460	-6.70646	-1.919	15.8999	6.67817e-05
Bra020540	-6.69396	2.58609	234.959	4.9417e-53
Bra009008	-6.68555	2.36398	264.051	2.24681e-59
Bra009215	-6.65599	2.95371	214.798	1.23333e-48
Bra023495	-6.65002	-0.608991	63.1335	1.93161e-15
Bra028306	-6.64282	0.589857	106.152	6.82769e-25
Bra020483	-6.636	3.58204	258.076	4.50752e-58
Bra027587	-6.63494	-1.87805	28.2234	1.08092e-07
Bra023681	-6.63215	0.345722	111.388	4.86414e-26
Bra018201	-6.62987	-0.535429	28.9893	7.27774e-08
Bra021014	-6.62782	0.2173	26.1175	3.21255e-07
Bra024617	-6.62595	-1.41257	25.2062	5.15162e-07
Bra031388	-6.62297	3.79063	151.402	8.56312e-35
Bra021494	-6.62295	0.509128	78.3648	8.56669e-19
Bra010840	-6.61562	-0.194655	57.246	3.84569e-14
Bra040988	-6.59825	2.06989	177.194	1.98656e-40
Bra015021	-6.59378	2.34727	202.908	4.84432e-46
Bra009917	-6.58143	0.288193	62.7474	2.34987e-15
Bra011129	-6.58057	-1.15822	76.8652	1.83034e-18
Bra028043	-6.56946	-1.99408	19.4902	1.01115e-05
Bra022691	-6.56732	0.089292	55.1699	1.10547e-13
Bra039805	-6.54371	-0.0894052	62.8614	2.21773e-15
Bra005731	-6.54	7.14808	506.182	4.2948e-112
Bra010710	-6.52964	-1.34578	27.5405	1.53837e-07
Bra033051	-6.5265	-1.59113	24.5217	7.34775e-07
Bra036367	-6.51308	0.0872687	82.1391	1.26836e-19
Bra018052	-6.5121	-1.21297	69.376	8.1373e-17
Bra024328	-6.49244	-0.480849	50.5568	1.15767e-12
Bra036163	-6.47498	0.0139788	68.4423	1.30642e-16
Bra017348	-6.46174	0.0179605	100.034	1.49779e-23
Bra003022	-6.45601	1.8487	34.9989	3.29889e-09
Bra035470	-6.4544	3.87752	175.466	4.73573e-40
Bra037801	-6.45112	0.292191	99.0444	2.46901e-23
Bra030240	-6.44278	3.38888	143.365	4.89107e-33
Bra010344	-6.43639	1.53113	203.786	3.11731e-46
Bra010046	-6.43257	-1.48548	47.3325	5.99109e-12
Bra021383	-6.42364	-1.15827	28.0592	1.17662e-07
Bra020995	-6.42169	-0.548331	56.3037	6.20992e-14
Bra026053	-6.41755	-2.26804	22.777	1.81926e-06
Bra032249	-6.41326	0.867839	97.9899	4.20514e-23
Bra028838	-6.41282	-2.05957	41.333	1.28382e-10
Bra033900	-6.40971	1.62642	126.308	2.63276e-29
Bra036007	-6.40077	1.94674	99.6958	1.77699e-23
Bra006700	-6.39865	1.91487	136.854	1.29816e-31
Bra035730	-6.39167	0.127008	128.26	9.84701e-30
Bra008193	-6.3912	-0.419509	109.274	1.41307e-25
Bra030596	-6.375	1.72895	278.193	1.85911e-62
Bra023554	-6.37126	0.870609	188.614	6.38096e-43
Bra009682	-6.3602	2.56085	213.705	2.13539e-48
Bra034024	-6.35325	2.19019	181.652	2.11165e-41
Bra010300	-6.34986	-1.3142	23.1923	1.46586e-06
Bra010670	-6.34412	1.2073	33.3585	7.66403e-09
Bra029964	-6.34171	2.10927	31.3779	2.12388e-08
Bra007900	-6.34137	1.18605	155.668	1.00038e-35
Bra027213	-6.34115	-1.67081	23.9247	1.00176e-06
Bra002122	-6.33466	-1.69807	20.145	7.1787e-06
Bra026235	-6.33108	0.661989	58.3435	2.20127e-14
Bra021416	-6.33059	0.879288	183.317	9.14638e-42
Bra028368	-6.30597	0.0152994	30.0569	4.19551e-08
Bra028143	-6.30367	-2.06092	25.5797	4.24491e-07
Bra025723	-6.28955	1.66234	28.7425	8.26708e-08
Bra023835	-6.28548	-1.16496	45.2742	1.71289e-11
Bra016440	-6.28147	1.78239	95.8976	1.20981e-22
Bra018682	-6.28009	2.10412	211.284	7.20698e-48
Bra025712	-6.27975	0.488579	132.25	1.31913e-30
Bra006559	-6.27853	2.65325	234.97	4.9137e-53
Bra024561	-6.2701	1.35005	203.622	3.38486e-46
Bra016091	-6.26132	-2.1514	24.1671	8.8327e-07
Bra039922	-6.24769	-1.75302	50.1593	1.41754e-12
Bra024003	-6.24391	-2.16318	47.4357	5.68385e-12
Bra018804	-6.23606	3.95029	474.497	3.36596e-105
Bra003184	-6.21533	0.47663	88.6924	4.61238e-21
Bra007935	-6.19572	-1.20677	59.4721	1.24038e-14
Bra037883	-6.1935	-0.25754	91.6299	1.04501e-21
Bra014362	-6.18956	-1.1676	65.4457	5.97377e-16
Bra020527	-6.17927	-0.774653	46.6737	8.38453e-12
Bra027778	-6.17809	-1.99237	36.2782	1.71067e-09
Bra032574	-6.17784	3.9981	303.282	6.34833e-68
Bra026181	-6.17638	1.21113	94.5195	2.42687e-22
Bra005654	-6.17302	0.0567849	107.189	4.04734e-25
Bra026844	-6.16594	-1.18787	56.6885	5.10618e-14
Bra039370	-6.14988	3.61778	304.567	3.33209e-68
Bra000569	-6.13528	2.93352	153.881	2.45846e-35
Bra020941	-6.13446	0.471728	99.47	1.99158e-23
Bra014953	-6.13005	-1.58415	44.4565	2.60068e-11
Bra038514	-6.13003	-0.000522214	95.0856	1.82328e-22
Bra028687	-6.12056	-1.4753	52.8906	3.52647e-13
Bra015386	-6.11882	0.59748	61.2457	5.03778e-15
Bra010190	-6.11503	-0.991361	29.6662	5.13217e-08
Bra031981	-6.11218	0.802394	184.218	5.81381e-42
Bra020640	-6.09356	3.32479	188.115	8.19916e-43
Bra001161	-6.08563	-1.37368	21.3743	3.77798e-06
Bra040608	-6.07423	3.27372	309.602	2.66579e-69
Bra030944	-6.0709	-1.71765	50.4244	1.23847e-12
Bra038414	-6.04537	-0.85179	20.1601	7.1223e-06
Bra029698	-6.04525	-2.15734	49.6708	1.8183e-12
Bra031703	-6.03732	-0.732686	25.2753	4.97045e-07
Bra022527	-6.03304	0.275799	84.7346	3.41235e-20
Bra040675	-6.03062	-1.8736	40.4824	1.98392e-10
Bra008650	-6.02345	1.10823	126.95	1.90516e-29
Bra028605	-6.02172	2.97835	148.091	4.53189e-34
Bra030133	-6.00239	-0.930057	56.8793	4.63407e-14
Bra011972	-5.99533	0.341806	88.0459	6.39518e-21
Bra000860	-5.99174	-0.733332	88.7897	4.39094e-21
Bra037496	-5.97795	-0.454129	78.8269	6.77971e-19
Bra021824	-5.96599	-0.975791	53.4814	2.61047e-13
Bra026804	-5.95898	2.53951	142.892	6.20785e-33
Bra000402	-5.93309	-1.74595	31.3338	2.17264e-08
Bra030527	-5.93083	-0.490884	69.3424	8.27692e-17
Bra006721	-5.92098	-0.868973	31.1903	2.33934e-08
Bra021793	-5.91335	-0.879259	68.6589	1.17056e-16
Bra031816	-5.90836	3.18722	162.974	2.53449e-37
Bra029042	-5.89565	-1.09633	59.321	1.33943e-14
Bra040690	-5.88974	-0.520726	32.8616	9.89593e-09
Bra030994	-5.88134	-1.99488	18.6153	1.59934e-05
Bra023345	-5.87823	-1.39008	20.1209	7.26971e-06
Bra018285	-5.87783	1.24852	117.554	2.17099e-27
Bra009613	-5.8775	-0.751362	49.6543	1.83368e-12
Bra005777	-5.87495	-0.194763	111.792	3.96803e-26
Bra023320	-5.86839	0.991781	82.5465	1.03212e-19
Bra040717	-5.86503	0.83085	105.181	1.11452e-24
Bra029210	-5.86492	0.623709	152.626	4.62383e-35
Bra013396	-5.85042	-1.78917	39.7293	2.91721e-10
Bra018012	-5.84543	1.65026	268.193	2.80994e-60
Bra012528	-5.83642	2.42712	133.974	5.53618e-31
Bra027597	-5.82733	1.47897	154.013	2.30137e-35
Bra029015	-5.82496	-2.46164	17.3034	3.18615e-05
Bra026944	-5.81776	3.6079	442.143	3.69953e-98
Bra034980	-5.81629	-0.146771	87.5425	8.24893e-21
Bra037230	-5.81295	1.2938	181.25	2.58515e-41
Bra012829	-5.81287	0.641589	42.5457	6.90497e-11
Bra005956	-5.80804	-0.429302	78.137	9.6138e-19
Bra039899	-5.79084	-1.9341	47.0858	6.79466e-12
Bra006957	-5.78641	-1.10484	66.9721	2.75383e-16
Bra036511	-5.7847	2.30416	177.906	1.38899e-40
Bra018440	-5.77483	-1.81747	35.2144	2.95334e-09
Bra032515	-5.77454	1.6422	29.6015	5.3063e-08
Bra000436	-5.77046	-2.1418	18.2957	1.89135e-05
Bra035977	-5.7684	-1.67164	46.5702	8.83966e-12
Bra024260	-5.765	3.01886	393.272	1.60504e-87
Bra023237	-5.76469	1.61464	90.0441	2.32909e-21
Bra030949	-5.76327	0.206306	123.204	1.2581e-28
Bra037441	-5.75704	1.03073	81.5839	1.6798e-19
Bra033095	-5.74979	-0.101317	76.1845	2.58368e-18
Bra020938	-5.74111	-1.01881	55.5157	9.27138e-14
Bra017316	-5.73721	2.46864	250.094	2.47677e-56
Bra028625	-5.73595	-0.944229	71.6828	2.52722e-17
Bra007133	-5.72619	-0.446608	71.2004	3.22728e-17
Bra018143	-5.72249	0.210739	58.4119	2.12601e-14
Bra016051	-5.71956	-1.43995	38.7335	4.85801e-10
Bra003859	-5.68249	3.68558	367.772	5.71798e-82
Bra030257	-5.66872	-1.0445	50.1143	1.45045e-12
Bra008082	-5.66677	1.50681	162.028	4.07889e-37
Bra003030	-5.65958	-1.26581	46.8579	7.63233e-12
Bra021126	-5.6551	-0.0715963	7.70081	0.00551961
Bra038167	-5.65152	-0.42923	17.2808	3.22427e-05
Bra031515	-5.65072	4.8783	171.672	3.19164e-39
Bra027995	-5.64678	-0.0958562	106.001	7.37091e-25
Bra019685	-5.6462	-0.342248	45.729	1.35799e-11
Bra005276	-5.6453	2.65398	201.597	9.36203e-46
Bra024852	-5.64293	1.98213	191.971	1.18069e-43
Bra023696	-5.64034	-1.68467	38.4367	5.65574e-10
Bra012081	-5.6388	0.652729	111.459	4.69401e-26
Bra031793	-5.63363	-1.00193	15.6895	7.46363e-05
Bra031287	-5.63126	0.699899	76.258	2.48926e-18
Bra037249	-5.62204	1.25193	143.731	4.06798e-33
Bra007135	-5.60072	1.70484	98.8969	2.65999e-23
Bra005250	-5.59964	-0.904523	59.9529	9.71548e-15
Bra036116	-5.59814	0.238051	90.9337	1.4857e-21
Bra037345	-5.59709	2.51311	123.875	8.97351e-29
Bra006936	-5.59344	0.18879	121.357	3.19259e-28
Bra020698	-5.59253	2.8448	63.5451	1.56737e-15
Bra015224	-5.58941	-1.21854	26.4312	2.73098e-07
Bra030453	-5.57944	-1.02224	15.2991	9.17587e-05
Bra038647	-5.56632	-1.78508	38.3546	5.89887e-10
Bra025305	-5.55921	6.47329	365.97	1.41114e-81
Bra018885	-5.55382	0.0824091	116.674	3.38396e-27
Bra006799	-5.54794	4.06656	229.501	7.65732e-52
Bra014375	-5.53777	1.92625	239.814	4.31688e-54
Bra034076	-5.53294	0.776118	88.8822	4.19042e-21
Bra002451	-5.5221	-2.14468	34.8276	3.60225e-09
Bra022883	-5.51703	1.25597	18.4445	1.74921e-05
Bra029841	-5.51465	0.862362	51.4962	7.17343e-13
Bra010862	-5.51447	1.01005	77.8434	1.1154e-18
Bra014095	-5.50862	-2.40858	14.9376	0.000111128
Bra027830	-5.50474	-2.42092	14.0658	0.000176527
Bra026585	-5.50347	0.471622	103.131	3.13656e-24
Bra036133	-5.49695	0.602177	73.6054	9.54044e-18
Bra007957	-5.48091	0.570361	73.7345	8.93637e-18
Bra028165	-5.47398	3.11887	349.898	4.45969e-78
Bra029121	-5.47262	2.58759	15.9303	6.57167e-05
Bra008687	-5.46852	1.06886	120.827	4.16861e-28
Bra009464	-5.45515	2.59192	185.475	3.09077e-42
Bra036269	-5.45287	3.9467	191.537	1.46863e-43
Bra037113	-5.44722	4.9472	250.655	1.86916e-56
Bra013489	-5.44455	-1.11822	5.5555	0.0184228
Bra039903	-5.44453	4.61284	307.289	8.50724e-69
Bra012400	-5.44111	0.445746	16.946	3.84576e-05
Bra018392	-5.44028	-1.74456	15.5311	8.11611e-05
Bra005008	-5.43882	-1.68051	13.5384	0.000233726
Bra021233	-5.43797	-0.986497	59.303	1.3517e-14
Bra014918	-5.41895	-1.29367	50.8979	9.72992e-13
Bra034561	-5.41822	3.95774	406.929	1.70834e-90
Bra004769	-5.41017	2.01638	73.8949	8.239e-18
Bra023173	-5.38728	-1.04018	46.5253	9.04437e-12
Bra029663	-5.38358	-1.01016	39.1147	3.99621e-10
Bra009741	-5.3796	2.27603	53.04	3.26816e-13
Bra026103	-5.37438	-2.25247	40.5087	1.95747e-10
Bra036653	-5.36999	0.364711	13.6219	0.000223567
Bra039228	-5.36212	-0.885783	16.2786	5.46779e-05
Bra037159	-5.36151	-1.26083	23.3243	1.3686e-06
Bra002541	-5.36074	-0.955792	16.4964	4.87433e-05
Bra017551	-5.36052	-1.72289	40.012	2.52404e-10
Bra035192	-5.35526	-0.368854	14.3761	0.000149689
Bra033203	-5.35401	-1.44468	42.1524	8.44316e-11
Bra029089	-5.35126	-1.13212	30.5409	3.26909e-08
Bra039684	-5.35112	1.62238	126.357	2.56895e-29
Bra037369	-5.34645	-1.66142	33.6074	6.74359e-09
Bra002091	-5.34038	2.13171	188.47	6.85979e-43
Bra039250	-5.32575	0.241388	73.7978	8.6541e-18
Bra009157	-5.32488	0.469082	108.382	2.21677e-25
Bra004765	-5.3144	3.01747	142.217	8.71887e-33
Bra021842	-5.31407	1.73112	138.23	6.49003e-32
Bra017523	-5.30182	-0.744532	82.4316	1.09389e-19
Bra013246	-5.29244	0.243872	92.2868	7.49816e-22
Bra025146	-5.28829	1.32741	176.849	2.36305e-40
Bra040581	-5.28699	-1.69617	13.3727	0.000255316
Bra013227	-5.28531	-0.736125	61.1572	5.26954e-15
Bra006330	-5.28355	-0.608457	14.6808	0.000127334
Bra032241	-5.28238	0.570663	10.4219	0.00124528
Bra034086	-5.28218	2.9693	297.372	1.23109e-66
Bra034138	-5.26403	-0.579339	53.288	2.88062e-13
Bra001453	-5.2617	0.252017	65.8287	4.91871e-16
Bra020129	-5.26016	-0.868688	43.9821	3.31391e-11
Bra025001	-5.25552	4.59651	185.954	2.42923e-42
Bra016998	-5.24961	2.58622	188.268	7.59244e-43
Bra023670	-5.24336	4.33194	287.105	2.12533e-64
Bra014759	-5.22464	2.4667	281.519	3.5035e-63
Bra027314	-5.20125	2.06279	155.336	1.18217e-35
Bra022472	-5.20091	1.77753	237.7	1.24795e-53
Bra028659	-5.19913	-1.08843	50.4092	1.24809e-12
Bra016278	-5.19566	-1.93078	12.9281	0.000323682
Bra010240	-5.19309	0.993311	15.5206	8.16113e-05
Bra007332	-5.19111	-1.3191	12.9634	0.000317646
Bra023007	-5.18713	3.58325	183.583	7.99907e-42
Bra038787	-5.17892	-0.840946	30.2853	3.72934e-08
Bra037065	-5.15739	-1.96835	23.8228	1.05625e-06
Bra014877	-5.14021	-0.563111	53.9573	2.04899e-13
Bra022584	-5.13959	2.74339	12.6972	0.000366202
Bra022476	-5.1329	-2.37798	29.9126	4.5196e-08
Bra023315	-5.11897	-1.26698	36.8538	1.27327e-09
Bra015265	-5.11671	0.653045	46.081	1.13462e-11
Bra003980	-5.11315	0.637004	73.285	1.12217e-17
Bra007008	-5.09177	0.803029	146.509	1.00493e-33
Bra016718	-5.08809	0.539589	73.5973	9.57934e-18
Bra008527	-5.05393	-0.726516	74.0738	7.52518e-18
Bra028111	-5.05145	-1.20871	63.3101	1.76598e-15
Bra020066	-5.04631	-1.96347	25.049	5.58921e-07
Bra006438	-5.04586	0.487593	110.632	7.12278e-26
Bra034048	-5.03183	-0.889489	39.4303	3.39985e-10
Bra010480	-5.0228	-1.1775	40.9426	1.5677e-10
Bra007836	-5.01308	0.0947351	82.9088	8.59269e-20
Bra017687	-5.01059	0.073156	13.0926	0.000296466
Bra003025	-5.01023	0.96291	124.756	5.75615e-29
Bra023297	-5.00616	0.983222	96.1575	1.06098e-22
Bra034423	-5.00541	-0.613641	60.7931	6.33983e-15
Bra019234	-5.00354	0.871845	74.6998	5.48024e-18
Bra025351	-5.00318	0.803486	155.521	1.07758e-35
Bra014692	-4.97253	2.23221	178.533	1.01341e-40
Bra008697	-4.94844	2.51242	178.049	1.29215e-40
Bra024900	-4.94682	0.368919	77.9594	1.05182e-18
Bra028425	-4.94274	2.30753	214.099	1.75211e-48
Bra012354	-4.94164	-0.0156604	82.9051	8.60908e-20
Bra032157	-4.9411	-0.860225	34.0802	5.28864e-09
Bra018070	-4.93089	-1.84062	28.3693	1.00243e-07
Bra024031	-4.92955	5.94687	210.198	1.24346e-47
Bra007715	-4.92888	3.27671	289.748	5.64194e-65
Bra001568	-4.91394	-1.18092	10.7883	0.00102143
Bra008635	-4.91357	2.58052	256.561	9.64196e-58
ENSRNA049453168	-4.91083	-1.37558	41.6217	1.1076e-10
Bra007946	-4.9082	1.01845	13.1708	0.000284353
Bra026846	-4.90674	-0.186081	39.0328	4.16748e-10
Bra028383	-4.90641	-1.5516	11.1582	0.000836602
Bra015964	-4.90624	0.665391	39.4709	3.32979e-10
Bra009685	-4.90454	-1.79125	11.367	0.000747616
Bra036604	-4.90285	-1.07243	11.9408	0.000549178
Bra037796	-4.89644	-1.89875	26.9097	2.13181e-07
Bra039047	-4.89454	6.37375	148.784	3.19714e-34
Bra019686	-4.89122	4.2496	114.653	9.37628e-27
Bra019526	-4.88742	2.70409	267.93	3.20744e-60
Bra024944	-4.88466	-2.02158	25.9489	3.50583e-07
Bra021295	-4.88211	-1.91427	35.3104	2.81133e-09
Bra018245	-4.88158	-1.78482	20.769	5.1815e-06
Bra004571	-4.87721	-1.329	39.3355	3.56889e-10
Bra017478	-4.86968	2.46636	252.927	5.97419e-57
Bra022038	-4.86333	-1.70504	39.8133	2.79435e-10
Bra025402	-4.8622	0.192269	72.8867	1.37311e-17
Bra033206	-4.84446	1.59779	139.312	3.76337e-32
Bra033252	-4.84391	3.05817	96.3831	9.46717e-23
Bra025918	-4.83432	-0.922251	33.2791	7.98352e-09
Bra038195	-4.82876	1.27632	122.297	1.98786e-28
Bra023662	-4.82872	-0.234687	77.3814	1.40934e-18
Bra037112	-4.82442	4.90473	215.162	1.02741e-48
Bra037493	-4.81574	1.56559	142.024	9.61018e-33
Bra030439	-4.81412	-1.12834	40.2735	2.2078e-10
Bra012794	-4.81083	3.42868	182.03	1.74706e-41
Bra007145	-4.80551	-0.937663	38.1857	6.4321e-10
Bra036871	-4.8021	0.359816	90.2234	2.12734e-21
Bra040896	-4.798	-0.595966	10.9174	0.000952649
Bra018025	-4.79508	-0.508643	11.4307	0.000722404
Bra004297	-4.79228	-0.975124	11.3699	0.000746431
Bra032589	-4.79107	-1.34142	9.9905	0.0015735
Bra004425	-4.78623	2.78256	54.2274	1.78579e-13
Bra034717	-4.78514	4.42266	433.762	2.46661e-96
Bra012427	-4.78513	0.322507	42.1949	8.26151e-11
Bra026884	-4.78507	4.03369	193.853	4.58427e-44
Bra025616	-4.78313	1.68406	168.87	1.30636e-38
Bra017369	-4.78306	0.89841	144.352	2.97567e-33
Bra005333	-4.77951	0.562542	55.5089	9.30385e-14
Bra018224	-4.77198	1.09159	96.1943	1.04144e-22
Bra024268	-4.77179	1.64776	69.297	8.46994e-17
Bra031672	-4.771	6.03355	246.913	1.2231e-55
Bra031181	-4.75426	5.83059	374.838	1.65509e-83
Bra033253	-4.75148	-1.25554	24.3102	8.20052e-07
Bra027763	-4.7465	5.51061	396.326	3.47288e-88
Bra036306	-4.74288	1.9202	62.2114	3.08501e-15
Bra003175	-4.74277	-0.489728	41.7455	1.0396e-10
Bra007637	-4.74177	0.318782	38.7156	4.90263e-10
Bra020334	-4.74158	0.0378399	82.2448	1.20234e-19
Bra012748	-4.73835	0.0773462	27.9478	1.24633e-07
Bra027219	-4.7281	1.87165	15.4671	8.3953e-05
Bra018291	-4.72486	-1.06937	45.888	1.25208e-11
Bra037172	-4.72433	-0.217206	56.8498	4.704e-14
Bra036416	-4.72393	1.73688	154.159	2.13832e-35
Bra033295	-4.7133	1.6948	105.255	1.07391e-24
Bra034525	-4.70726	0.716697	96.2842	9.95223e-23
Bra036026	-4.70549	-0.725188	55.7067	8.41317e-14
Bra031900	-4.70063	-0.466507	55.5792	8.97678e-14
Bra019571	-4.69983	2.70508	237.58	1.32533e-53
Bra039896	-4.69854	-0.541037	63.8293	1.35679e-15
Bra012298	-4.69266	-0.0765208	50.4175	1.24278e-12
Bra006971	-4.68571	-1.14389	64.4919	9.69276e-16
Bra028502	-4.68451	0.337175	62.5969	2.53647e-15
Bra030029	-4.68325	-1.45007	44.7517	2.23667e-11
Bra005166	-4.67601	-1.74211	32.5795	1.14417e-08
Bra014652	-4.67565	2.01977	10.6224	0.00111723
Bra033587	-4.67243	-2.22466	7.58925	0.00587174
Bra017343	-4.67037	1.89462	34.9903	3.31358e-09
Bra019074	-4.66695	0.0643448	83.655	5.89114e-20
Bra008978	-4.64813	0.702579	105.698	8.58956e-25
Bra013557	-4.64662	4.25289	95.5022	1.47731e-22
Bra002083	-4.64423	-0.849836	47.5317	5.41207e-12
Bra032767	-4.63707	-1.80298	19.6203	9.44623e-06
Bra012583	-4.62796	-1.78131	28.2602	1.06053e-07
Bra011226	-4.62392	-0.501216	39.4487	3.36795e-10
Bra035701	-4.62367	1.35633	133.108	8.56439e-31
Bra017003	-4.62184	0.197871	51.6744	6.55101e-13
Bra026802	-4.61362	0.708632	97.0227	6.85357e-23
Bra012843	-4.60843	1.75833	143.607	4.32929e-33
Bra021155	-4.60761	0.962933	142.731	6.72966e-33
Bra006871	-4.6015	-1.19767	37.0912	1.12729e-09
Bra009225	-4.59722	1.5665	7.57699	0.0059118
Bra003170	-4.59635	1.84249	171.668	3.19819e-39
Bra010050	-4.58775	4.64492	233.002	1.32051e-52
Bra014528	-4.58381	-1.60001	43.218	4.89684e-11
Bra040973	-4.58119	2.72408	186.849	1.54902e-42
Bra015712	-4.58104	-0.741938	18.3661	1.8227e-05
Bra018515	-4.57702	0.366585	115.083	7.54535e-27
Bra001843	-4.5764	12.2316	144.606	2.61886e-33
Bra010816	-4.57565	-0.0159695	74.4707	6.15456e-18
Bra003696	-4.57292	2.81068	13.352	0.000258142
Bra021272	-4.57159	1.12329	69.0111	9.79124e-17
Bra010678	-4.56201	5.14018	440.133	1.01299e-97
Bra030412	-4.548	2.08892	89.4179	3.19629e-21
Bra017930	-4.54696	1.84166	169.692	8.63933e-39
Bra028463	-4.54667	-1.12547	7.79553	0.00523758
Bra039203	-4.54114	-0.0655324	9.83781	0.00170961
Bra014740	-4.53305	2.47471	30.1621	3.97395e-08
Bra008657	-4.52793	3.31875	292.777	1.23443e-65
Bra009653	-4.52775	1.18025	113.885	1.38093e-26
Bra009348	-4.5181	0.319388	95.843	1.24367e-22
Bra037141	-4.50954	-1.09986	19.1191	1.22808e-05
ENSRNA049460502	-4.50888	0.00283809	64.2552	1.09302e-15
Bra006356	-4.50817	-2.06485	27.8778	1.29222e-07
Bra014037	-4.50714	4.60018	71.2215	3.19284e-17
Bra013569	-4.50503	1.0606	137.368	1.00181e-31
Bra010768	-4.50406	0.831261	132.681	1.06191e-30
Bra012067	-4.49766	1.01543	112.497	2.78075e-26
Bra010960	-4.49687	1.82568	149.684	2.03217e-34
Bra025304	-4.48852	6.68689	303.495	5.70646e-68
Bra036363	-4.4879	0.0578232	46.595	8.72842e-12
Bra012198	-4.48053	-1.46385	39.7942	2.8218e-10
Bra014674	-4.46924	3.45022	67.2632	2.3757e-16
Bra015110	-4.46503	2.058	128.622	8.20346e-30
Bra003083	-4.46079	-1.07957	28.5763	9.00787e-08
Bra006981	-4.45801	-0.769372	20.5805	5.71765e-06
Bra000340	-4.4524	2.42238	126.56	2.31841e-29
Bra000216	-4.44979	-1.21579	36.1305	1.84539e-09
Bra025530	-4.44051	1.47442	139.874	2.83693e-32
Bra017621	-4.43118	-1.32572	28.6807	8.53514e-08
Bra023622	-4.42669	3.56413	251.555	1.18978e-56
Bra001262	-4.42563	-0.623524	49.7739	1.72527e-12
Bra030364	-4.4222	-2.30598	18.3202	1.8672e-05
Bra020299	-4.40476	-0.748104	58.4086	2.12962e-14
Bra013104	-4.40419	5.83739	351.526	1.97144e-78
Bra021466	-4.40402	4.36038	270.574	8.50893e-61
Bra021827	-4.40382	0.24616	15.7941	7.06213e-05
Bra037789	-4.40376	2.60551	235.014	4.80827e-53
Bra004148	-4.40136	2.10312	119.095	9.98205e-28
Bra033781	-4.39754	-2.14473	8.03085	0.00459873
Bra030062	-4.39555	-2.32238	8.09679	0.00443437
Bra028799	-4.3945	-2.24645	8.6042	0.00335389
Bra032566	-4.39402	4.12781	232.032	2.14904e-52
Bra012729	-4.39145	-2.28434	7.86605	0.00503715
Bra037056	-4.39034	3.03287	158.112	2.92577e-36
Bra030800	-4.38735	-1.45875	37.584	8.75608e-10
Bra026910	-4.38683	1.78338	145.302	1.84481e-33
Bra028422	-4.38258	-1.37286	28.3755	9.99214e-08
Bra015388	-4.38237	1.47036	35.5528	2.48229e-09
Bra014193	-4.38132	-0.2548	69.4281	7.92499e-17
Bra001122	-4.38043	4.78073	66.1623	4.15285e-16
Bra023976	-4.36694	0.690197	75.0851	4.50845e-18
Bra039130	-4.36085	4.35335	89.8192	2.60946e-21
Bra007338	-4.35827	-1.62074	18.5494	1.65559e-05
Bra037771	-4.34764	4.9841	309.933	2.25875e-69
Bra017495	-4.34507	1.23829	88.2145	5.87273e-21
Bra026138	-4.33962	6.57588	59.8135	1.04285e-14
Bra041066	-4.33958	3.16902	210.159	1.26789e-47
Bra012271	-4.33224	1.64459	156.683	6.00467e-36
Bra032923	-4.32968	-1.16656	24.0452	9.40996e-07
Bra023403	-4.322	0.593772	74.2156	7.00337e-18
Bra033075	-4.31088	-1.76267	35.6178	2.40088e-09
Bra013884	-4.31031	0.53311	38.097	6.73125e-10
Bra024102	-4.30596	3.01512	35.6779	2.32794e-09
Bra019800	-4.303	0.631831	101.927	5.76181e-24
Bra006311	-4.29822	-1.62237	30.754	2.929e-08
Bra005574	-4.29481	-1.01525	51.3407	7.76493e-13
Bra013050	-4.28414	1.88572	129.347	5.69486e-30
Bra027282	-4.28311	3.18151	121.502	2.96676e-28
Bra008539	-4.27995	-0.496553	55.0038	1.20297e-13
Bra006318	-4.27652	-0.695304	39.5564	3.18725e-10
Bra024621	-4.27586	-0.863418	39.7493	2.88748e-10
Bra031394	-4.27456	-1.33063	20.655	5.49926e-06
Bra027047	-4.26973	2.06563	29.1292	6.77104e-08
Bra016947	-4.25825	0.227363	44.7543	2.23371e-11
Bra003018	-4.25227	-0.0437064	28.4076	9.82779e-08
Bra022221	-4.25044	1.71888	8.48157	0.00358761
Bra038962	-4.24197	-0.511499	34.8304	3.59722e-09
Bra039120	-4.24074	6.03351	16.0389	6.20532e-05
Bra001941	-4.24059	2.34858	7.73466	0.00541707
Bra017890	-4.24042	-1.51087	28.7727	8.13913e-08
Bra040461	-4.24033	-0.900239	12.48	0.000411322
Bra032502	-4.23787	-1.77598	4.41416	0.0356418
Bra018470	-4.23761	-1.88985	7.13159	0.00757376
Bra030995	-4.23707	-1.22055	7.82043	0.0051659
Bra040314	-4.23685	-0.740363	7.47088	0.00627048
Bra032584	-4.23682	0.715773	7.52808	0.00607447
Bra039982	-4.23629	4.01328	89.1019	3.75e-21
Bra036952	-4.23471	-2.22388	7.08661	0.00776621
Bra039108	-4.23464	-0.781379	6.90203	0.00860981
Bra014200	-4.2337	-0.42432	7.96491	0.00476929
Bra005032	-4.23345	-2.1068	6.9059	0.00859117
Bra019324	-4.23284	-0.203919	71.1508	3.30934e-17
Bra026722	-4.22301	1.80846	170.997	4.48154e-39
Bra036546	-4.21931	3.16844	216.454	5.36804e-49
Bra022576	-4.21851	-1.127	17.2771	3.23051e-05
Bra033745	-4.21846	0.0144828	66.0876	4.31324e-16
Bra002818	-4.21114	1.77195	127.13	1.73991e-29
Bra015355	-4.20589	-0.86149	60.6441	6.83856e-15
Bra036327	-4.20588	4.82848	76.047	2.76999e-18
Bra025728	-4.19332	5.24831	87.4787	8.51923e-21
Bra033775	-4.186	2.06672	160.051	1.10298e-36
Bra040712	-4.1823	-0.670579	33.7127	6.38811e-09
Bra039563	-4.17949	2.68769	91.3908	1.17923e-21
Bra021031	-4.17797	-1.84996	27.994	1.2169e-07
Bra012210	-4.17095	-2.05166	20.0208	7.66026e-06
Bra029083	-4.16176	-1.91527	22.714	1.87994e-06
Bra030239	-4.16098	-0.47134	28.0989	1.1527e-07
Bra018592	-4.16011	-0.229935	58.2269	2.33559e-14
Bra017770	-4.15523	0.614449	118.995	1.04994e-27
Bra026240	-4.15506	4.96655	23.5892	1.19254e-06
Bra005190	-4.15048	0.957218	121.051	3.72376e-28
Bra030407	-4.14956	-2.04091	27.4422	1.61862e-07
Bra018555	-4.14643	0.120374	81.0394	2.21259e-19
Bra000924	-4.1464	-1.32531	35.0174	3.26764e-09
Bra035051	-4.13477	0.840195	152.226	5.65597e-35
Bra016996	-4.13142	4.20276	178.111	1.25281e-40
Bra037596	-4.12339	-1.56482	20.2391	6.83434e-06
Bra023419	-4.12273	4.05324	245.738	2.20591e-55
Bra006671	-4.11659	-1.87325	36.2913	1.69917e-09
Bra000022	-4.11411	-0.677266	45.3499	1.64795e-11
Bra033946	-4.11037	1.17356	59.521	1.20997e-14
Bra002134	-4.10856	1.17936	109.962	9.98897e-26
Bra025391	-4.10775	-0.269383	65.9743	4.56836e-16
Bra018251	-4.10199	-0.180957	47.2233	6.33419e-12
Bra037177	-4.10138	4.90774	13.4535	0.000244551
Bra035697	-4.09636	-0.154912	44.6044	2.41149e-11
Bra006910	-4.09585	4.52343	331.715	4.06781e-74
Bra017177	-4.09508	1.43189	138.125	6.84235e-32
Bra026778	-4.09132	2.72724	202.453	6.08974e-46
Bra028372	-4.08778	0.251816	97.4652	5.48124e-23
Bra029211	-4.08667	-1.64754	27.0858	1.94622e-07
Bra025699	-4.08557	1.43626	102.548	4.21129e-24
Bra020861	-4.08375	-2.07898	33.7559	6.24789e-09
Bra034655	-4.08314	-0.305602	31.297	2.21421e-08
Bra000640	-4.07964	-1.378	41.7924	1.01499e-10
Bra011590	-4.07602	3.66705	83.7399	5.64358e-20
Bra028706	-4.07594	-1.46029	21.1158	4.32353e-06
Bra008237	-4.07034	-0.892064	31.4394	2.05759e-08
Bra012311	-4.0695	0.0782991	65.6502	5.38508e-16
Bra013968	-4.06289	4.38698	263.161	3.51126e-59
Bra015558	-4.06186	2.18592	47.2938	6.11061e-12
Bra037808	-4.06172	-0.52761	39.0112	4.21383e-10
Bra014464	-4.06162	0.479692	47.6459	5.1058e-12
Bra000292	-4.06146	4.03625	59.4786	1.23633e-14
Bra030652	-4.05916	6.12867	327.997	2.62451e-73
Bra032428	-4.05744	-0.780223	11.3344	0.000760833
Bra026368	-4.05722	2.40405	154.116	2.18425e-35
Bra010608	-4.05712	-2.00211	16.0581	6.14277e-05
Bra012315	-4.0556	0.0834284	78.3541	8.61315e-19
Bra000799	-4.05536	1.68715	113.498	1.67889e-26
Bra000380	-4.05408	-0.267614	7.19561	0.00730822
Bra024008	-4.05158	-0.632747	55.8873	7.67461e-14
Bra035557	-4.04996	0.494219	6.25231	0.0124031
Bra009300	-4.04929	0.867393	19.5698	9.69905e-06
Bra017445	-4.04777	1.32658	27.7509	1.37981e-07
Bra009610	-4.04371	-0.669481	50.1234	1.44372e-12
Bra017455	-4.04182	-0.292263	8.36627	0.00382249
Bra021287	-4.03397	1.17331	131.287	2.1431e-30
Bra037003	-4.03323	-1.15534	9.19026	0.00243306
Bra006127	-4.02988	2.49213	201.08	1.21357e-45
Bra003774	-4.02962	-1.33722	25.1373	5.339e-07
Bra025015	-4.02733	3.6115	261.313	8.88012e-59
Bra035514	-4.01818	0.99567	104.705	1.4174e-24
Bra040758	-4.01551	4.33575	145.673	1.53021e-33
Bra020152	-4.01066	2.66955	171.849	2.9194e-39
Bra019776	-4.00778	-0.231463	57.9588	2.67666e-14
Bra029026	-4.0064	-0.0709275	49.5531	1.93078e-12
Bra014186	-4.00168	-1.07051	35.408	2.67382e-09
Bra020140	-3.99803	3.74023	35.5993	2.42374e-09
Bra013137	-3.99775	-1.2702	19.3339	1.09739e-05
Bra011545	-3.99206	3.85081	132.662	1.0717e-30
Bra034981	-3.99095	0.20059	83.831	5.38932e-20
Bra017118	-3.98932	-0.572516	39.0407	4.15052e-10
ENSRNA049461494	-3.98603	-1.90351	20.8091	5.07413e-06
Bra033750	-3.98481	-1.21935	46.5868	8.76493e-12
Bra037160	-3.98224	0.692903	60.4803	7.43172e-15
Bra017068	-3.97501	1.93526	46.2121	1.06118e-11
Bra000311	-3.97231	4.88409	42.2202	8.15517e-11
Bra039931	-3.97115	-1.36617	17.1725	3.41347e-05
Bra029934	-3.96996	0.456915	21.3323	3.86163e-06
Bra023552	-3.95894	-0.974949	52.3543	4.63394e-13
Bra025169	-3.95855	0.993184	74.5133	6.02325e-18
Bra011528	-3.95527	0.042259	39.2062	3.81322e-10
Bra039107	-3.95408	-0.432597	42.3592	7.59581e-11
Bra001179	-3.94276	-0.301755	52.9822	3.3658e-13
Bra030115	-3.93777	-1.55182	41.377	1.25527e-10
Bra014199	-3.93363	-0.266965	32.7941	1.02457e-08
Bra017368	-3.93015	-0.485669	45.2867	1.70199e-11
Bra007796	-3.92835	0.780848	91.0085	1.43059e-21
Bra031836	-3.92115	0.287427	65.5745	5.5958e-16
Bra016596	-3.91877	-2.02978	12.9709	0.000316367
Bra030563	-3.91622	-0.967831	43.882	3.48776e-11
Bra013980	-3.91104	-1.1841	45.5221	1.50924e-11
Bra023054	-3.899	-1.51819	43.9629	3.34661e-11
Bra012384	-3.89796	4.13112	34.8859	3.49602e-09
Bra038617	-3.89463	2.00989	170.005	7.37995e-39
Bra030871	-3.8912	3.67518	227.35	2.25616e-51
Bra006791	-3.88937	-1.11965	42.3334	7.69665e-11
Bra001914	-3.88892	3.92282	33.8878	5.83833e-09
Bra032522	-3.8853	3.83259	233.722	9.1965e-53
Bra006150	-3.88499	1.07797	101.278	7.99198e-24
Bra019369	-3.88365	1.37184	27.5981	1.49324e-07
Bra010233	-3.88319	-0.850168	39.3429	3.55537e-10
Bra020636	-3.87888	3.80263	144.986	2.16264e-33
Bra017875	-3.87526	2.58227	123.871	8.98931e-29
Bra020512	-3.86735	-0.790475	29.6523	5.16903e-08
Bra011925	-3.8627	4.97833	151.82	6.93749e-35
Bra031640	-3.86122	3.2186	166.195	5.01565e-38
Bra034497	-3.85727	0.400771	68.8478	1.06363e-16
Bra007756	-3.85598	0.752795	79.0856	5.94751e-19
Bra019073	-3.85573	-0.352602	65.9146	4.70897e-16
Bra020794	-3.84935	-0.0334639	5.84829	0.0155922
Bra039895	-3.84661	-0.0982376	73.8247	8.53727e-18
Bra026260	-3.84637	-1.13868	35.1099	3.11609e-09
Bra026163	-3.8461	-1.4007	11.2665	0.000789185
Bra036356	-3.84575	0.564441	6.22651	0.0125851
Bra008169	-3.84465	-1.84421	6.08214	0.0136555
Bra019538	-3.84393	4.54709	281.472	3.58748e-63
Bra006834	-3.84378	0.401975	6.3018	0.0120616
Bra006288	-3.83968	-0.0450352	21.3088	3.90942e-06
Bra013484	-3.83748	-0.707345	64.3858	1.02295e-15
Bra008496	-3.83147	1.67666	31.5166	1.97744e-08
Bra036413	-3.82252	-1.34751	24.7706	6.45733e-07
Bra013620	-3.819	2.36132	53.5178	2.56256e-13
Bra026977	-3.81896	0.455816	77.1133	1.61426e-18
Bra039755	-3.81868	-0.469241	19.0371	1.28203e-05
Bra023940	-3.81562	0.410189	38.7151	4.90409e-10
Bra015270	-3.81408	-2.0943	13.9777	0.000184987
Bra016933	-3.81344	-2.15957	16.9821	3.77343e-05
Bra001780	-3.81329	-1.65367	25.7914	3.80377e-07
Bra012590	-3.81239	-0.556635	47.733	4.88412e-12
Bra014675	-3.81092	0.780014	23.3709	1.33585e-06
Bra013522	-3.80886	0.684592	39.4218	3.41456e-10
Bra027140	-3.80159	3.68044	284.665	7.22846e-64
Bra020374	-3.7967	6.25657	293.896	7.04211e-66
Bra018391	-3.7958	2.40063	22.2751	2.36244e-06
Bra038346	-3.79562	1.84056	155.783	9.44248e-36
Bra004389	-3.79308	7.72997	102.523	4.26345e-24
Bra005793	-3.79248	6.24012	174.031	9.74378e-40
Bra031128	-3.7909	1.03635	100.97	9.3365e-24
Bra021101	-3.78912	5.41958	156.382	6.98687e-36
Bra008076	-3.78324	0.89077	13.8283	0.000200298
Bra026137	-3.78062	-0.264464	20.0704	7.4644e-06
Bra001638	-3.77822	0.548788	15.6074	7.79488e-05
Bra018242	-3.77748	6.52188	355.535	2.64105e-79
ENSRNA049461808	-3.77711	-0.532844	13.8624	0.000196692
Bra013740	-3.77452	2.14017	68.6676	1.16539e-16
Bra024726	-3.77359	3.02883	244.178	4.82775e-55
Bra024778	-3.77298	0.34712	29.2152	6.47676e-08
Bra016089	-3.76165	2.92086	148.311	4.05666e-34
Bra035334	-3.76121	2.08144	136.599	1.47576e-31
Bra036839	-3.7457	0.331069	49.8022	1.70054e-12
Bra027388	-3.74316	-0.710354	27.5973	1.49387e-07
Bra009871	-3.7431	1.5748	40.2137	2.2765e-10
Bra037202	-3.74239	0.0823318	94.9225	1.97985e-22
Bra025665	-3.7411	-1.41365	17.8834	2.34863e-05
Bra026886	-3.73774	-1.33701	34.455	4.36224e-09
Bra012757	-3.73701	1.71844	70.6203	4.33031e-17
Bra023544	-3.7358	0.70004	76.3686	2.3536e-18
Bra000044	-3.73238	-1.17681	35.3901	2.69848e-09
Bra017966	-3.73214	3.78302	247.165	1.07799e-55
Bra008926	-3.73211	-1.02395	27.7416	1.38646e-07
Bra036271	-3.73039	-1.65711	29.5564	5.43141e-08
Bra024243	-3.72894	-1.65826	31.8299	1.68284e-08
Bra004299	-3.72892	-0.262474	50.5624	1.15436e-12
Bra020016	-3.72828	-1.72429	21.8378	2.96703e-06
Bra012780	-3.72798	6.5646	51.1278	8.65449e-13
Bra029470	-3.72382	-0.712907	33.2376	8.15567e-09
Bra017229	-3.7232	-0.675781	4.21921	0.0399688
Bra032960	-3.72061	1.37406	110.743	6.73607e-26
Bra017855	-3.71578	5.87085	223.632	1.45967e-50
Bra021806	-3.7152	-0.161026	63.6485	1.4872e-15
Bra017647	-3.71398	-0.255189	48.9445	2.63306e-12
Bra019809	-3.7079	5.8058	16.9793	3.77892e-05
Bra004601	-3.70659	3.4903	203.222	4.13784e-46
Bra027554	-3.7057	0.0469298	69.6146	7.21017e-17
Bra009223	-3.70394	0.83529	29.0304	7.12499e-08
Bra009602	-3.70383	0.470675	72.1667	1.97767e-17
Bra005429	-3.70365	-0.422114	25.3365	4.81515e-07
Bra018957	-3.70287	0.773722	87.2778	9.43007e-21
Bra013294	-3.69956	1.53981	72.2643	1.88221e-17
Bra022578	-3.69938	-1.10778	32.7377	1.05471e-08
Bra017116	-3.69384	1.7361	73.4756	1.01888e-17
Bra001377	-3.69276	3.4582	93.7576	3.56638e-22
Bra019747	-3.68504	2.96177	60.901	6.00172e-15
Bra040329	-3.67984	1.81426	48.2518	3.74856e-12
Bra015409	-3.67828	0.59267	83.1359	7.66026e-20
Bra033738	-3.67593	0.220518	50.95	9.47491e-13
Bra025885	-3.67532	0.981559	20.232	6.85952e-06
Bra016239	-3.6735	-1.10765	34.9745	3.34047e-09
Bra027686	-3.67032	-0.897642	10.5709	0.00114884
Bra018548	-3.66604	5.33679	273.172	2.30955e-61
Bra005197	-3.66439	2.2675	32.9261	9.57312e-09
Bra022034	-3.66367	0.0772085	49.4182	2.06817e-12
Bra030783	-3.66362	0.529011	42.4022	7.43066e-11
Bra037703	-3.66334	-1.52951	29.7634	4.88128e-08
Bra014314	-3.66002	-0.936987	27.984	1.22322e-07
Bra025919	-3.65813	0.306717	13.7204	0.000212139
Bra028112	-3.65751	4.04784	164.695	1.06652e-37
Bra017968	-3.65723	2.69736	131.287	2.14288e-30
Bra008551	-3.65459	1.45836	67.3844	2.23408e-16
Bra034123	-3.65033	3.228	133.098	8.60489e-31
Bra023044	-3.64935	1.2549	86.5649	1.35225e-20
Bra037352	-3.64592	-0.938464	29.4909	5.61784e-08
Bra026905	-3.64195	-0.615845	44.3245	2.78218e-11
Bra030498	-3.63785	7.07229	183.051	1.04519e-41
Bra035574	-3.6355	1.67589	45.5743	1.46959e-11
Bra009640	-3.63129	0.355761	35.2829	2.85124e-09
Bra039930	-3.63093	-0.494411	66.353	3.76993e-16
Bra040138	-3.62686	2.22058	136.296	1.71868e-31
Bra010083	-3.62496	1.70556	89.7125	2.75407e-21
Bra025891	-3.62193	1.87842	87.9529	6.70328e-21
Bra020176	-3.61807	0.848427	76.1932	2.5723e-18
ENSRNA049456837	-3.61241	-1.24042	36.6741	1.3962e-09
Bra030704	-3.60888	2.98574	161.792	4.59407e-37
Bra024651	-3.60863	1.94889	56.9088	4.56499e-14
Bra010451	-3.60286	-1.85179	21.9841	2.74913e-06
Bra021675	-3.60083	-0.202351	5.19771	0.0226167
Bra029405	-3.59924	3.72503	199.699	2.42953e-45
Bra000864	-3.5958	-1.89905	10.5264	0.0011768
Bra014606	-3.59403	1.10583	67.775	1.83255e-16
Bra020909	-3.59291	-2.48788	4.58889	0.0321798
Bra016764	-3.59171	0.679069	94.5286	2.41574e-22
Bra009053	-3.58876	5.06929	160.927	7.09704e-37
Bra009013	-3.58639	4.1562	23.2974	1.38785e-06
Bra000918	-3.58439	0.901873	74.3949	6.39537e-18
Bra022020	-3.58287	-1.05869	17.6792	2.61469e-05
Bra015783	-3.58283	4.53935	245.675	2.27729e-55
Bra027991	-3.57545	1.63598	163.049	2.44087e-37
Bra036465	-3.56847	1.11342	101.808	6.11835e-24
Bra039928	-3.56714	-2.01898	12.926	0.000324055
Bra024362	-3.56555	0.18759	39.3004	3.63361e-10
Bra007231	-3.56201	1.56613	80.6087	2.75147e-19
Bra038677	-3.56164	0.688736	39.5008	3.27922e-10
Bra018135	-3.56121	4.91175	80.3535	3.13069e-19
Bra012852	-3.56117	0.978242	69.3458	8.26284e-17
Bra000405	-3.56041	2.07864	148.967	2.91576e-34
Bra013547	-3.55982	2.10532	24.8284	6.26676e-07
Bra003272	-3.5511	0.234726	13.5148	0.000236695
Bra009445	-3.54838	1.98016	35.7125	2.28692e-09
Bra025479	-3.5478	3.9633	113.825	1.42319e-26
Bra034685	-3.54003	2.6921	29.8593	4.64572e-08
Bra017813	-3.53637	0.760301	14.1635	0.00016759
Bra011893	-3.53612	-1.09176	29.0758	6.96019e-08
Bra030997	-3.53552	-0.181161	53.053	3.24663e-13
Bra014383	-3.5341	-0.382237	28.5602	9.08314e-08
Bra026481	-3.52946	2.37514	68.2979	1.4057e-16
Bra009145	-3.5293	-2.19358	11.6686	0.000635628
Bra005526	-3.52926	2.34395	85.6687	2.12749e-20
Bra031663	-3.5229	3.03684	42.7115	6.34371e-11
Bra038295	-3.52023	2.09721	174.058	9.61387e-40
Bra028932	-3.5184	4.43006	43.7268	3.77564e-11
Bra007887	-3.51378	2.19925	32.5163	1.18198e-08
Bra023657	-3.51313	1.33314	31.2207	2.30303e-08
Bra006495	-3.51092	2.67942	182.448	1.41545e-41
Bra000281	-3.5083	-1.34439	35.3433	2.76422e-09
Bra021828	-3.50808	4.52817	13.8988	0.000192926
Bra011214	-3.50775	3.89404	192.062	1.12766e-43
Bra030368	-3.50711	2.50286	78.679	7.30685e-19
Bra014718	-3.50448	-1.13135	16.7516	4.26058e-05
Bra016721	-3.50006	3.59704	156.394	6.94487e-36
Bra016427	-3.49811	2.47575	115.182	7.17905e-27
Bra000441	-3.49756	2.82561	12.2107	0.000475171
Bra029690	-3.49721	-0.369875	10.2928	0.00133552
Bra021558	-3.48924	1.69337	35.9364	2.03865e-09
Bra005839	-3.48687	1.29519	75.5405	3.57992e-18
Bra027501	-3.48346	-1.68128	16.6991	4.38016e-05
Bra017227	-3.48214	2.76562	50.597	1.13418e-12
Bra022438	-3.48128	-1.68809	23.654	1.15303e-06
Bra006397	-3.48119	-0.0603789	38.6894	4.969e-10
Bra026882	-3.48032	-0.263488	40.7086	1.76706e-10
Bra019329	-3.47831	0.825912	35.9929	1.98039e-09
Bra006658	-3.47778	0.310106	29.065	6.99914e-08
Bra027957	-3.47115	1.68741	15.717	7.35617e-05
Bra026767	-3.46958	-1.72114	7.93402	0.0048514
Bra038223	-3.46512	0.619929	33.268	8.02921e-09
Bra001684	-3.46508	2.9834	167.062	3.24314e-38
Bra017342	-3.46043	1.3946	66.4681	3.55605e-16
Bra018942	-3.45948	-2.18232	13.679	0.000216862
Bra006499	-3.45823	1.15358	75.009	4.68567e-18
Bra028318	-3.45447	-0.149887	65.1112	7.07874e-16
Bra006005	-3.45312	-2.0486	25.2497	5.03678e-07
Bra008579	-3.45297	1.02596	60.8756	6.07965e-15
Bra025191	-3.4527	2.43064	83.9779	5.00345e-20
Bra034883	-3.44915	-0.957535	9.0758	0.00259015
Bra008688	-3.44797	2.82458	116.533	3.63231e-27
Bra008180	-3.4359	-0.372054	48.3993	3.47687e-12
Bra002498	-3.43376	1.55675	48.3782	3.51455e-12
Bra008892	-3.42861	-0.41224	57.6342	3.15682e-14
Bra010291	-3.42785	3.52518	41.4838	1.18854e-10
Bra015882	-3.42594	-1.63045	16.0515	6.16442e-05
Bra016997	-3.42512	-0.0121868	23.2582	1.41642e-06
Bra013138	-3.41937	0.996857	12.0367	0.000521627
Bra038616	-3.41839	1.32493	29.2367	6.40555e-08
Bra032942	-3.41786	5.16366	203.51	3.57974e-46
Bra030158	-3.41499	-0.574384	42.6711	6.47618e-11
Bra038088	-3.40517	4.69684	66.1972	4.08001e-16
Bra015307	-3.40383	4.07808	27.0418	1.99099e-07
Bra026167	-3.3983	5.46727	61.5674	4.27853e-15
Bra033937	-3.39521	3.03179	67.378	2.2414e-16
Bra001903	-3.39394	2.82007	131.776	1.67472e-30
Bra019674	-3.39375	0.747236	74.3576	6.51736e-18
Bra024668	-3.38957	2.10664	138.064	7.05804e-32
Bra020863	-3.38406	2.25302	18.6766	1.5487e-05
Bra034062	-3.38274	-0.143036	10.9138	0.000954485
Bra020574	-3.38176	0.75438	58.1476	2.43167e-14
Bra027001	-3.38131	2.27957	149.529	2.1975e-34
Bra020615	-3.3813	0.378069	72.3318	1.8189e-17
Bra027493	-3.38075	1.18692	11.8551	0.000575024
Bra024364	-3.38059	1.10578	29.6209	5.25366e-08
Bra013059	-3.37959	1.28638	76.2166	2.54202e-18
Bra028402	-3.37752	1.26251	82.1045	1.29081e-19
Bra016922	-3.37595	-0.507408	11.6876	0.000629187
Bra000599	-3.37129	-0.830324	21.7084	3.17406e-06
Bra016515	-3.37035	-0.0292444	10.7547	0.00104016
Bra019540	-3.37013	0.416299	58.9085	1.65173e-14
Bra006868	-3.36856	3.96553	169.973	7.49883e-39
Bra036594	-3.36743	-2.0579	21.6661	3.24475e-06
Bra007656	-3.36475	3.25182	131.951	1.53337e-30
Bra012388	-3.3603	-1.0822	36.6809	1.39138e-09
Bra018527	-3.35763	-1.5987	11.9735	0.000539611
Bra018755	-3.35622	-0.828191	48.403	3.47035e-12
Bra034482	-3.35476	1.87238	29.4546	5.72434e-08
Bra029043	-3.35383	3.29728	32.9989	9.22103e-09
Bra005721	-3.35064	-1.11004	32.7266	1.06078e-08
Bra020361	-3.3484	2.72301	59.5698	1.18033e-14
Bra021953	-3.34583	-0.564984	39.9882	2.55497e-10
Bra033353	-3.34388	1.72531	34.3678	4.56204e-09
Bra014981	-3.34309	2.46422	18.7615	1.48126e-05
Bra013946	-3.3426	-2.36215	14.826	0.0001179
Bra029555	-3.33824	4.01319	80.4795	2.93741e-19
Bra009620	-3.33817	7.22842	107.625	3.24842e-25
Bra038433	-3.33806	-0.314497	40.033	2.49703e-10
Bra001384	-3.33707	0.204301	32.4557	1.21943e-08
Bra028690	-3.33563	1.4846	53.2822	2.88909e-13
Bra004918	-3.33404	2.62117	125.513	3.93013e-29
Bra028859	-3.33225	0.235151	57.5387	3.31391e-14
Bra025366	-3.32936	2.61219	104.772	1.37021e-24
Bra015800	-3.32871	-1.6691	33.8258	6.02741e-09
Bra039735	-3.32716	1.26478	74.9466	4.83612e-18
Bra006426	-3.32551	3.20858	146.952	8.04075e-34
Bra029946	-3.32492	3.66191	190.558	2.40201e-43
Bra040060	-3.3232	-1.71031	13.6827	0.00021644
Bra009369	-3.32246	0.498834	44.6615	2.34222e-11
Bra020395	-3.32192	0.624061	69.6342	7.13875e-17
Bra024659	-3.3175	4.03857	94.275	2.7459e-22
Bra016307	-3.31737	8.85015	37.6681	8.38633e-10
Bra009684	-3.31449	2.13843	55.9273	7.51992e-14
Bra035066	-3.31265	-1.47677	4.11455	0.0425158
Bra001596	-3.3117	-0.193885	4.28788	0.0383849
Bra001632	-3.3112	2.30532	4.39567	0.0360304
Bra024898	-3.30938	-2.10664	4.12193	0.0423309
Bra010973	-3.3092	-0.811137	4.22032	0.0399426
Bra035191	-3.30894	-0.732713	4.15242	0.041575
Bra033592	-3.3089	-1.22918	4.14061	0.041866
Bra031411	-3.30881	-1.09272	4.11743	0.0424435
Bra015439	-3.30875	-0.856803	25.8775	3.63783e-07
Bra001612	-3.30834	1.43174	4.35675	0.0368625
Bra025693	-3.30475	-1.97495	12.4489	0.000418234
Bra013144	-3.30427	1.64403	35.6226	2.39492e-09
Bra030229	-3.29981	0.568141	87.1664	9.97625e-21
Bra016182	-3.2973	2.68477	123.185	1.27059e-28
Bra005966	-3.29686	1.15655	23.2999	1.38607e-06
ENSRNA049452985	-3.29672	-0.673083	42.0073	9.0932e-11
Bra014716	-3.29618	5.41408	13.2955	0.000266044
Bra010217	-3.29597	2.25562	83.8785	5.26124e-20
Bra003903	-3.29504	-0.64167	40.999	1.52308e-10
Bra020593	-3.29245	2.44745	18.7776	1.46885e-05
Bra031758	-3.29001	-0.486478	26.6679	2.41606e-07
Bra024220	-3.28948	0.350909	47.293	6.11307e-12
Bra040815	-3.28724	5.40752	231.134	3.37349e-52
Bra024057	-3.28546	-0.68556	31.9449	1.58608e-08
Bra014965	-3.28471	4.11268	208.746	2.57907e-47
Bra032503	-3.28463	0.66883	62.3113	2.93237e-15
Bra005295	-3.28452	1.45414	20.1647	7.10503e-06
Bra038955	-3.28127	0.532744	47.8421	4.61962e-12
Bra020710	-3.27359	0.122973	44.6272	2.38357e-11
Bra000884	-3.27349	7.90158	40.9829	1.53566e-10
Bra008259	-3.27282	-1.28112	18.2467	1.94065e-05
Bra027118	-3.27114	-1.72767	11.5338	0.000683425
Bra034191	-3.27031	-0.891916	14.562	0.000135623
Bra039673	-3.26981	-1.50396	7.18002	0.007372
Bra021035	-3.26618	-0.337129	37.097	1.12397e-09
Bra011239	-3.26281	-0.027203	50.4989	1.19229e-12
Bra029694	-3.2624	0.456216	59.3021	1.35235e-14
Bra023436	-3.2619	2.83329	84.3449	4.15576e-20
Bra033264	-3.26176	0.145775	60.7076	6.62124e-15
Bra008323	-3.25861	-0.639858	27.1552	1.87764e-07
Bra033882	-3.2566	4.02822	128.657	8.06117e-30
Bra041075	-3.25645	-0.0486584	29.9338	4.47044e-08
Bra011205	-3.25134	-1.08094	21.3581	3.80998e-06
Bra005739	-3.24673	3.3123	12.2268	0.000471085
Bra035144	-3.24227	-0.666113	37.5418	8.94764e-10
Bra031702	-3.24155	1.2345	31.8388	1.67514e-08
Bra017174	-3.23934	-1.38318	30.4439	3.43659e-08
Bra009542	-3.23846	7.1376	112.55	2.70816e-26
Bra000291	-3.23694	-1.57995	15.4719	8.37395e-05
Bra034164	-3.23466	2.82563	103.511	2.58994e-24
Bra025543	-3.22925	1.48707	65.8185	4.94411e-16
Bra037934	-3.22793	1.7804	37.6302	8.55085e-10
Bra003239	-3.22788	3.6227	93.6353	3.79355e-22
Bra021537	-3.22744	2.55218	27.7977	1.34685e-07
Bra020465	-3.22587	1.77434	62.4443	2.74082e-15
Bra005498	-3.22202	0.458748	56.9336	4.50784e-14
Bra035775	-3.22135	0.474741	66.9799	2.74285e-16
Bra028103	-3.21796	0.0896433	13.2974	0.000265771
Bra031424	-3.21772	2.69158	95.4961	1.48182e-22
Bra024619	-3.21516	0.940761	60.5409	7.20653e-15
Bra024240	-3.21371	5.38373	304.601	3.27705e-68
Bra018507	-3.21256	3.53918	104.015	2.00788e-24
Bra026447	-3.20956	-0.759042	9.49227	0.00206339
Bra038403	-3.20901	-0.212757	31.6189	1.87599e-08
Bra014780	-3.20811	-0.515013	34.5096	4.24163e-09
Bra021071	-3.1981	2.00569	106.288	6.37716e-25
Bra039106	-3.19653	0.229117	40.5215	1.94467e-10
Bra037487	-3.19602	0.517483	33.2019	8.30697e-09
Bra018877	-3.19468	1.87928	127.152	1.7205e-29
Bra019177	-3.19455	2.9366	113.58	1.61018e-26
Bra021163	-3.1927	5.49095	146.058	1.26094e-33
Bra011931	-3.19227	0.250808	21.9257	2.8341e-06
Bra020201	-3.19207	1.28509	8.98773	0.00271799
Bra006860	-3.19174	4.23418	235.594	3.5938e-53
Bra035208	-3.18977	-2.30266	6.25199	0.0124054
Bra016048	-3.18932	-1.09194	28.8352	7.88073e-08
Bra002126	-3.18666	0.697477	53.4634	2.63459e-13
Bra035429	-3.18651	2.14841	77.863	1.10443e-18
Bra000137	-3.18546	-1.48798	7.93304	0.00485402
Bra041087	-3.18047	4.00952	98.8774	2.68625e-23
Bra009896	-3.17648	-1.72329	22.5866	2.00876e-06
Bra017146	-3.17221	3.26777	17.0718	3.59933e-05
Bra012285	-3.16899	0.424268	23.1471	1.50067e-06
Bra032601	-3.16685	-0.0255715	38.7738	4.75861e-10
Bra002601	-3.16668	-1.50489	16.8515	4.04213e-05
Bra017779	-3.1663	2.72632	132.123	1.40625e-30
Bra001162	-3.16457	1.55868	97.4167	5.61701e-23
Bra005813	-3.16202	2.13585	103.02	3.31723e-24
Bra021528	-3.16092	-0.582421	28.9218	7.53587e-08
Bra004129	-3.15755	1.5996	41.0917	1.45255e-10
Bra035231	-3.15515	0.172133	15.2703	9.31712e-05
Bra035954	-3.15094	0.757165	50.5472	1.16332e-12
Bra034613	-3.15093	1.10747	94.6738	2.24488e-22
Bra013715	-3.14939	2.49668	36.6144	1.43962e-09
Bra037667	-3.14921	3.6213	88.7167	4.55609e-21
Bra003587	-3.14863	-1.20422	15.2892	9.22407e-05
Bra004058	-3.14786	1.77183	57.1748	3.98744e-14
Bra021540	-3.14063	-1.5313	27.6034	1.48919e-07
Bra025730	-3.13742	-1.367	11.0187	0.000901969
Bra007115	-3.13063	-2.07831	14.4501	0.000143923
Bra036873	-3.13038	-0.00835488	39.2899	3.6532e-10
Bra040549	-3.12962	-0.844774	28.4029	9.852e-08
Bra011771	-3.12706	5.34169	85.2006	2.69578e-20
Bra006244	-3.12593	0.305677	61.2921	4.92039e-15
Bra032855	-3.12201	-0.800352	40.2353	2.25146e-10
Bra005231	-3.11868	3.45446	126.25	2.71071e-29
Bra024360	-3.11868	0.622662	19.1364	1.21702e-05
Bra000835	-3.11854	1.15181	57.0609	4.22524e-14
Bra004238	-3.11702	-1.8954	19.6603	9.25019e-06
Bra034045	-3.11615	1.01965	73.3756	1.07181e-17
Bra020071	-3.11591	0.0901844	7.48363	0.00622625
Bra032555	-3.11565	4.55611	157.579	3.82461e-36
Bra038715	-3.11558	-0.451238	35.8746	2.10433e-09
Bra014171	-3.11112	1.48841	87.5518	8.21003e-21
Bra002700	-3.11104	0.860746	50.8707	9.86556e-13
Bra026448	-3.10676	2.62199	28.2799	1.04978e-07
Bra005755	-3.10432	1.6653	35.986	1.98736e-09
Bra001551	-3.1034	5.88831	200.978	1.27735e-45
Bra005447	-3.10063	3.79718	34.3059	4.70957e-09
Bra026190	-3.09976	-1.35632	27.7547	1.37714e-07
Bra029184	-3.09863	2.60749	152.781	4.27655e-35
Bra027586	-3.09782	-2.16823	9.82917	0.00171766
Bra006172	-3.09663	-0.232158	26.3525	2.84451e-07
Bra035518	-3.09455	1.06103	78.7432	7.07307e-19
Bra023964	-3.09155	2.20248	41.201	1.37355e-10
Bra029376	-3.09018	2.05148	77.532	1.30592e-18
Bra005780	-3.08898	-0.468124	16.3606	5.23621e-05
Bra013078	-3.08856	1.68883	79.4212	5.01847e-19
Bra000812	-3.08745	-0.877359	14.3046	0.000155489
Bra025598	-3.08735	3.74897	100.669	1.08698e-23
Bra010910	-3.08667	5.23299	45.7251	1.3607e-11
Bra011193	-3.08093	2.87445	18.8255	1.43242e-05
Bra004062	-3.08064	4.76756	37.1815	1.07629e-09
Bra025658	-3.07661	-0.805095	20.5163	5.9126e-06
Bra020703	-3.07435	-0.344854	8.78115	0.00304359
Bra032938	-3.07275	0.245218	63.8219	1.36189e-15
Bra034504	-3.0708	3.12118	176.127	3.3968e-40
Bra027171	-3.07057	0.657205	65.3984	6.11871e-16
Bra003570	-3.07003	-1.0286	17.7203	2.55882e-05
Bra006305	-3.06655	4.04085	149.544	2.18095e-34
Bra037662	-3.06642	-1.76723	24.9133	5.99684e-07
Bra002128	-3.06234	-1.23949	14.1052	0.000172863
Bra035241	-3.06218	-0.718403	35.4725	2.58681e-09
Bra026078	-3.06137	-0.892117	32.4074	1.25009e-08
Bra033494	-3.05873	5.98762	88.8059	4.35508e-21
Bra029424	-3.05508	0.134103	47.6392	5.12333e-12
Bra010890	-3.05455	1.47711	54.7074	1.39878e-13
Bra031710	-3.05366	2.28092	73.4741	1.01963e-17
Bra038611	-3.05342	4.57645	40.8803	1.61846e-10
Bra032023	-3.05291	1.15188	61.4329	4.58085e-15
Bra016793	-3.05232	-0.5623	21.5079	3.52382e-06
Bra013923	-3.04948	-1.06479	8.7407	0.00311185
Bra001811	-3.04776	1.86206	109.311	1.3872e-25
Bra005987	-3.04722	2.24247	83.1466	7.61877e-20
Bra009455	-3.04634	-0.842924	31.1141	2.43299e-08
Bra024748	-3.04634	-0.504673	39.84	2.75638e-10
Bra015294	-3.04382	2.51961	99.3744	2.09006e-23
Bra000382	-3.04328	6.1343	13.6543	0.000219743
Bra005331	-3.03828	2.54933	96.0544	1.11769e-22
Bra009141	-3.03729	0.0499421	55.9859	7.29928e-14
Bra038348	-3.03667	1.60994	97.3009	5.95536e-23
Bra036289	-3.03387	2.12556	87.224	9.68993e-21
Bra038543	-3.03295	1.43713	69.4564	7.81234e-17
Bra026784	-3.02998	4.6166	18.2329	1.95475e-05
Bra038035	-3.02897	3.28597	13.0488	0.000303471
Bra008419	-3.02706	-0.332238	30.8289	2.81811e-08
Bra010728	-3.02549	5.05114	120.207	5.69916e-28
Bra028707	-3.02521	2.01738	73.4929	1.00997e-17
Bra000222	-3.02286	2.55279	129.036	6.65827e-30
Bra010000	-3.02247	-1.03901	31.125	2.4194e-08
Bra011620	-3.02135	-0.643177	41.392	1.24568e-10
Bra013790	-3.02096	-0.238892	8.8722	0.00289546
Bra018965	-3.01946	-1.75997	18.5596	1.64675e-05
Bra016428	-3.01681	-0.598621	26.8046	2.25096e-07
Bra040840	-3.01643	2.44015	92.1791	7.9175e-22
Bra008199	-3.01487	1.31626	62.95	2.12025e-15
Bra025793	-3.00979	-0.313551	37.7223	8.15656e-10
Bra040524	-3.00714	4.35449	177.129	2.05298e-40
Bra032030	-2.99773	-0.400101	21.5283	3.48646e-06
Bra024891	-2.99625	0.5523	46.197	1.06939e-11
Bra001552	-2.99622	-1.85028	11.0623	0.000881016
Bra020322	-2.99551	0.534147	17.8991	2.32934e-05
Bra018552	-2.99485	-1.95043	13.2621	0.000270825
Bra031927	-2.99106	6.93838	96.3302	9.72343e-23
Bra022210	-2.99023	-1.88421	10.412	0.00125201
Bra002450	-2.98737	1.44741	74.8639	5.04301e-18
Bra000245	-2.98671	-1.87368	16.0793	6.07447e-05
Bra032481	-2.98663	2.95276	154.11	2.19141e-35
Bra036408	-2.98572	2.77684	22.6274	1.96664e-06
Bra018496	-2.98537	1.53089	46.654	8.46924e-12
Bra029391	-2.98425	-0.549632	10.0795	0.00149929
Bra009559	-2.98409	3.26748	140.533	2.0358e-32
Bra000177	-2.98123	-1.3786	29.1248	6.78619e-08
Bra020230	-2.98037	-1.68577	8.27909	0.00401042
Bra015901	-2.97638	1.10496	60.0742	9.13486e-15
Bra031042	-2.97261	1.73854	60.892	6.02927e-15
Bra022719	-2.97039	0.942586	55.5839	8.95521e-14
Bra023988	-2.97038	0.21975	66.1762	4.12368e-16
Bra020235	-2.96807	-1.335	11.3951	0.000736387
Bra011666	-2.9655	0.362729	49.2047	2.30595e-12
Bra017725	-2.96545	2.83888	97.9114	4.37518e-23
Bra004877	-2.96019	0.418972	65.0702	7.22777e-16
Bra020188	-2.95862	-1.22669	20.4657	6.07082e-06
Bra024246	-2.95724	-0.909952	39.8649	2.72148e-10
Bra002309	-2.95696	-1.03619	10.4213	0.00124567
Bra002866	-2.9564	3.30225	142.023	9.61381e-33
Bra006528	-2.95552	0.443611	52.046	5.42161e-13
Bra018609	-2.95239	3.41015	72.1916	1.9529e-17
Bra022802	-2.9522	2.55229	143.29	5.07988e-33
Bra020822	-2.9519	0.173764	47.2086	6.38212e-12
Bra040689	-2.94668	0.190869	49.0724	2.46681e-12
Bra003366	-2.94592	2.66385	155.588	1.04164e-35
Bra008867	-2.94219	-0.399684	41.4247	1.22501e-10
Bra013835	-2.94128	-1.71561	23.3808	1.32897e-06
Bra004447	-2.93763	-0.456195	24.8058	6.34058e-07
Bra035703	-2.93508	3.57672	90.9441	1.47792e-21
Bra003273	-2.93473	3.2287	57.5141	3.35572e-14
Bra008008	-2.93422	-0.708434	7.86474	0.00504082
Bra018463	-2.93334	7.10786	15.156	9.89851e-05
Bra021719	-2.93147	-0.751931	26.3701	2.81874e-07
Bra040442	-2.92819	1.67503	78.5927	7.63312e-19
Bra038126	-2.92574	-0.0400468	34.6792	3.88772e-09
Bra007914	-2.92564	0.303374	39.0443	4.14297e-10
Bra023200	-2.9222	-2.53131	7.6823	0.00557651
Bra021759	-2.92128	3.71611	107.478	3.49731e-25
Bra037066	-2.92026	-0.413886	17.966	2.24891e-05
Bra002285	-2.9197	1.74237	12.4922	0.000408644
Bra010191	-2.91777	-1.42554	11.9237	0.000554241
Bra014842	-2.91632	2.85926	30.218	3.86115e-08
Bra013922	-2.91307	6.32096	28.2107	1.08801e-07
Bra034009	-2.91138	-0.871809	23.2293	1.43793e-06
Bra021276	-2.90716	0.724461	75.9689	2.88166e-18
Bra035854	-2.90552	-0.622334	48.9417	2.63679e-12
Bra020047	-2.90474	2.80432	73.6802	9.1855e-18
Bra016830	-2.90396	1.45921	85.9246	1.86928e-20
Bra032487	-2.90287	1.88888	91.2347	1.27606e-21
Bra022244	-2.90219	0.0915319	51.0005	9.23425e-13
Bra030785	-2.90131	6.38488	34.0507	5.36951e-09
Bra023653	-2.89954	1.27571	47.7348	4.87958e-12
Bra019117	-2.89837	-0.922062	21.8855	2.89417e-06
Bra016498	-2.89657	-1.19763	20.9868	4.62459e-06
Bra030760	-2.89588	0.927347	25.4923	4.44161e-07
Bra035070	-2.89489	5.8724	127.951	1.15028e-29
Bra015733	-2.89478	3.48672	140.382	2.19627e-32
Bra016591	-2.89397	-1.53873	15.0192	0.000106422
Bra000880	-2.89027	1.39921	23.6832	1.13571e-06
Bra010221	-2.88899	2.24758	119.123	9.84487e-28
Bra016943	-2.88588	-0.4371	37.2227	1.05378e-09
Bra016815	-2.88544	0.49749	53.3143	2.84226e-13
Bra031607	-2.88255	3.32056	113.911	1.36289e-26
Bra020966	-2.88039	4.79633	226.974	2.72514e-51
Bra030177	-2.87938	2.83669	82.3784	1.12374e-19
Bra004539	-2.87893	-2.06981	20.175	7.06709e-06
Bra019737	-2.87856	-1.52056	23.9806	9.73122e-07
Bra019656	-2.87802	0.734251	20.7025	5.36463e-06
Bra031896	-2.87652	3.02242	30.8279	2.81949e-08
Bra016974	-2.87344	2.97333	109.33	1.37387e-25
Bra015813	-2.87341	-0.0494732	36.4844	1.53895e-09
Bra017365	-2.87186	0.367801	25.7552	3.87573e-07
Bra030259	-2.87173	2.8858	107.101	4.23088e-25
Bra008741	-2.87141	3.24314	115.655	5.65604e-27
Bra018493	-2.86843	-1.73661	12.1908	0.000480267
Bra014085	-2.86453	1.02579	66.248	3.97608e-16
Bra022653	-2.86415	-0.601065	35.9776	1.99597e-09
Bra016824	-2.86296	-1.17175	20.518	5.90746e-06
Bra000306	-2.86245	1.24536	33.7389	6.30276e-09
Bra036573	-2.86155	3.91046	135.87	2.13054e-31
Bra031727	-2.86151	-0.19549	40.6801	1.79303e-10
Bra007315	-2.86006	0.0683747	11.165	0.000833549
Bra017066	-2.85989	5.14583	38.3501	5.91252e-10
Bra008206	-2.85821	0.673762	32.8381	1.00162e-08
Bra002302	-2.85742	-0.70334	33.6671	6.53962e-09
Bra027252	-2.85363	2.642	91.4598	1.13883e-21
Bra007600	-2.85311	-0.469638	7.27559	0.0069898
Bra030958	-2.85173	1.02773	18.6826	1.54381e-05
Bra029740	-2.85011	2.75861	35.1459	3.059e-09
Bra008490	-2.84953	0.648519	10.3117	0.00132192
Bra026159	-2.84874	-1.70699	17.2706	3.24161e-05
Bra036642	-2.84782	4.86127	69.8248	6.48116e-17
Bra039433	-2.84757	-0.0826126	14.753	0.000122549
Bra038755	-2.84748	-0.901515	26.0655	3.30032e-07
Bra020488	-2.8474	4.79673	89.5549	2.98239e-21
Bra010566	-2.84697	1.81886	35.7413	2.25342e-09
Bra019346	-2.84499	2.81525	108.302	2.30826e-25
Bra018691	-2.84369	3.81524	128.904	7.11666e-30
Bra018874	-2.84259	0.982149	61.8003	3.80124e-15
Bra000093	-2.84231	2.30292	18.084	2.11369e-05
Bra031563	-2.84026	1.04664	51.4318	7.41293e-13
Bra024919	-2.83965	0.541482	16.5092	4.84145e-05
Bra036800	-2.83583	3.22926	119.72	7.28542e-28
Bra021545	-2.83506	2.98217	148.632	3.451e-34
Bra017477	-2.83479	3.85471	85.0492	2.91035e-20
Bra038364	-2.83153	-0.944328	29.9802	4.36475e-08
Bra030223	-2.82387	-1.28516	20.3841	6.33543e-06
ENSRNA049454714	-2.82134	-0.427481	22.8496	1.75183e-06
Bra011513	-2.82001	-0.921922	23.1886	1.46868e-06
Bra008561	-2.81873	2.80473	71.7497	2.44303e-17
Bra038475	-2.8155	2.42092	96.6599	8.2321e-23
Bra030379	-2.81541	1.5928	48.5247	3.26154e-12
Bra012521	-2.8109	-0.17927	38.9802	4.28128e-10
Bra006767	-2.81016	6.32552	155.777	9.47229e-36
Bra015107	-2.81004	3.10587	140.811	1.76948e-32
Bra008127	-2.8098	4.82384	24.7145	6.64819e-07
Bra031061	-2.80978	4.64007	14.9856	0.000108338
Bra041102	-2.80776	-0.758048	26.0852	3.26683e-07
Bra016209	-2.8069	-0.44058	40.0943	2.41999e-10
Bra036619	-2.80509	3.49935	150.84	1.13568e-34
Bra025879	-2.80278	-1.40829	20.8219	5.04029e-06
Bra011696	-2.80252	4.18849	38.302	6.0601e-10
Bra024395	-2.79961	3.2515	146.976	7.94272e-34
Bra035125	-2.79912	2.64834	116.962	2.92683e-27
Bra026144	-2.79862	1.34961	62.8554	2.22453e-15
Bra016712	-2.79861	1.4326	7.58595	0.00588249
Bra021883	-2.7985	2.4982	80.8026	2.49428e-19
Bra013230	-2.79674	-1.23953	28.671	8.57801e-08
Bra033043	-2.79653	-0.846434	12.4864	0.000409932
Bra040667	-2.79617	3.85179	105.885	7.81508e-25
Bra032079	-2.79322	-1.25953	23.5101	1.24257e-06
Bra001958	-2.79094	4.28844	36.5515	1.48689e-09
Bra023862	-2.7889	-0.255558	37.6965	8.26534e-10
Bra028761	-2.7875	-1.1651	13.4563	0.000244189
Bra024121	-2.78685	-0.642257	36.6361	1.42371e-09
Bra027185	-2.78604	4.79751	209.146	2.1092e-47
Bra001988	-2.78588	3.42993	25.4275	4.59327e-07
Bra006236	-2.78561	-0.341583	21.4733	3.58785e-06
Bra006650	-2.78501	2.74757	53.0364	3.27424e-13
Bra019034	-2.78449	-0.391865	6.65289	0.0098995
Bra015556	-2.78401	-0.581625	21.3286	3.86922e-06
Bra005730	-2.7813	-1.40845	12.0754	0.000510912
Bra002436	-2.77881	4.47037	127.39	1.52595e-29
Bra004217	-2.77872	2.08387	83.0012	8.20038e-20
Bra007013	-2.77798	2.13485	97.5537	5.24155e-23
Bra039555	-2.77661	4.32324	76.59	2.10397e-18
Bra003828	-2.77603	0.593009	24.7453	6.54277e-07
Bra037780	-2.774	1.89677	94.9404	1.96206e-22
Bra040868	-2.77153	-1.33207	17.48	2.90341e-05
Bra020074	-2.77135	-0.246392	48.233	3.78462e-12
Bra002782	-2.76986	1.66348	92.2823	7.51536e-22
Bra037451	-2.76966	5.4119	221.868	3.53991e-50
Bra017821	-2.76955	0.189457	30.7321	2.96226e-08
Bra010945	-2.76952	-0.593366	16.3411	5.29038e-05
Bra018783	-2.76656	-1.01977	17.2075	3.35119e-05
Bra009261	-2.76655	-0.932894	19.6196	9.44945e-06
Bra037724	-2.76468	-1.96047	11.4026	0.000733429
Bra011814	-2.76296	2.65111	18.9756	1.32403e-05
Bra010259	-2.76208	0.423808	54.8641	1.29162e-13
Bra007306	-2.76198	-0.11269	39.3538	3.53561e-10
Bra007278	-2.76107	3.57069	132.344	1.25787e-30
Bra036260	-2.76051	0.261688	37.1616	1.08736e-09
Bra039830	-2.7605	2.71037	45.2722	1.71463e-11
Bra012532	-2.75861	0.950864	33.0824	8.8334e-09
Bra032583	-2.75721	-0.249325	25.0029	5.7243e-07
Bra017507	-2.75645	1.80232	70.768	4.01795e-17
Bra013679	-2.75515	-0.658646	24.6046	7.03834e-07
Bra039345	-2.75438	-0.117639	21.781	3.05605e-06
Bra031960	-2.75395	2.55168	122.472	1.81962e-28
Bra002491	-2.75337	-1.73546	20.3372	6.4926e-06
Bra019257	-2.75266	-0.734557	33.2791	7.98364e-09
Bra023092	-2.74992	0.475136	61.1599	5.26215e-15
Bra036138	-2.74839	-0.103258	31.0041	2.57483e-08
Bra035244	-2.74838	4.89228	139.787	2.96309e-32
Bra036259	-2.74761	7.12339	25.5396	4.33403e-07
Bra013974	-2.74708	0.755896	17.887	2.3442e-05
Bra011166	-2.74367	0.497842	73.4318	1.04172e-17
Bra004009	-2.74363	1.26295	39.5768	3.15415e-10
Bra039016	-2.74021	0.615524	30.4733	3.38502e-08
Bra001454	-2.73815	0.296399	48.4536	3.38202e-12
Bra025314	-2.73757	0.696012	42.4251	7.34418e-11
Bra033972	-2.73446	0.866778	16.0367	6.21271e-05
Bra032433	-2.72831	0.730714	22.6282	1.96582e-06
Bra034688	-2.72684	2.65965	28.4291	9.71953e-08
Bra006749	-2.72533	6.28295	42.544	6.91115e-11
Bra022401	-2.7244	0.190583	30.7366	2.95535e-08
Bra017926	-2.72132	-0.616071	4.48602	0.0341731
Bra001072	-2.7213	1.00316	24.7029	6.68827e-07
Bra023598	-2.72076	7.33479	100.348	1.27857e-23
Bra038034	-2.71893	0.341798	53.269	2.90854e-13
Bra022467	-2.71538	-0.491498	4.87798	0.0272014
Bra011000	-2.71503	0.355557	53.1665	3.06438e-13
Bra015208	-2.7111	1.44377	76.3844	2.33491e-18
Bra014478	-2.70817	0.026933	48.8235	2.80069e-12
Bra019995	-2.70802	-1.1046	21.0679	4.43301e-06
Bra011417	-2.70626	2.40837	109.433	1.30451e-25
Bra020466	-2.70612	0.972571	7.55989	0.00596816
Bra021231	-2.70399	3.70158	157.508	3.96496e-36
Bra021242	-2.7004	2.93094	136.807	1.32921e-31
Bra010881	-2.69847	-0.23105	51.2236	8.24197e-13
Bra026732	-2.69847	2.18051	80.0567	3.63825e-19
Bra014426	-2.69838	1.71819	35.7701	2.22034e-09
Bra032600	-2.69763	1.84422	93.5617	3.93739e-22
Bra013944	-2.69401	0.389809	26.244	3.00886e-07
Bra023961	-2.69321	-1.55112	15.3699	8.8383e-05
Bra030343	-2.69239	3.14922	138.04	7.14083e-32
Bra005783	-2.69226	-0.309299	42.0901	8.71622e-11
Bra004130	-2.68811	2.62933	98.7138	2.91768e-23
Bra020426	-2.68673	3.9872	6.79683	0.00913197
Bra014490	-2.68661	-1.88363	13.3389	0.000259954
Bra023481	-2.68577	0.319796	37.8124	7.78841e-10
Bra026621	-2.68146	3.43916	11.4473	0.000715963
Bra005420	-2.67622	4.84641	12.1438	0.000492501
Bra008464	-2.67365	0.871358	43.5159	4.20519e-11
Bra016158	-2.67297	3.16076	21.7408	3.12078e-06
Bra002649	-2.67227	-0.208761	44.8823	2.09239e-11
Bra031074	-2.67153	1.35263	40.7517	1.72857e-10
Bra007265	-2.67049	3.24898	81.1973	2.04268e-19
Bra030674	-2.66931	2.20144	66.3908	3.69832e-16
Bra034547	-2.66555	0.181174	28.9664	7.36448e-08
Bra028599	-2.66536	4.7202	204.621	2.04833e-46
Bra001560	-2.66523	-1.34976	17.2944	3.2013e-05
Bra031134	-2.66262	3.44241	134.151	5.06272e-31
Bra020376	-2.66253	2.64737	13.3705	0.000255608
Bra019176	-2.66253	-0.914286	31.9994	1.5422e-08
Bra030670	-2.66066	-1.52438	15.4877	8.30431e-05
Bra017187	-2.66056	-0.41716	12.8845	0.000331322
Bra015904	-2.65974	1.8947	49.0117	2.54445e-12
Bra015736	-2.65923	-0.61507	21.006	4.57852e-06
Bra036136	-2.65828	0.293136	8.18572	0.00422213
Bra020106	-2.65472	3.14745	85.3038	2.55874e-20
Bra004128	-2.65083	-0.524581	31.7684	1.73692e-08
Bra025698	-2.65024	0.781148	35.3714	2.72463e-09
Bra019312	-2.64945	1.66705	55.9133	7.5737e-14
Bra012946	-2.64897	5.051	99.7228	1.75287e-23
Bra014758	-2.64843	-1.17507	17.6415	2.66702e-05
Bra006213	-2.64749	-1.41462	14.2565	0.00015951
Bra027938	-2.64706	1.80604	82.2252	1.21431e-19
Bra017120	-2.64598	2.41355	17.2434	3.28841e-05
Bra028759	-2.64413	2.18442	12.3213	0.000447816
Bra031146	-2.64408	-1.93758	17.3512	3.10702e-05
Bra038091	-2.64382	0.434624	32.5948	1.13519e-08
Bra009333	-2.63924	-2.14831	5.87129	0.0153898
Bra022710	-2.63901	3.33591	78.3159	8.78118e-19
Bra003988	-2.63891	4.13871	41.9949	9.151e-11
Bra010453	-2.63647	5.2129	40.7175	1.75902e-10
Bra015666	-2.63465	-0.373924	14.5728	0.000134848
Bra005125	-2.63247	3.61472	149.865	1.85532e-34
Bra000067	-2.63222	1.06063	20.8653	4.92732e-06
Bra029080	-2.63129	-1.57286	9.03715	0.00264548
Bra016194	-2.63094	1.85797	65.7028	5.24302e-16
Bra005702	-2.6265	1.80613	56.9443	4.4833e-14
Bra010845	-2.62642	2.67908	85.3688	2.47602e-20
Bra036941	-2.62543	2.98117	108.011	2.67357e-25
Bra025097	-2.62483	2.9882	77.1155	1.6125e-18
Bra029587	-2.62431	5.52059	101.623	6.71702e-24
Bra009527	-2.62321	2.68263	74.1601	7.20311e-18
Bra005918	-2.62267	-1.88291	15.6168	7.75605e-05
Bra036681	-2.61967	3.83414	187.663	1.02934e-42
Bra006006	-2.61922	1.65385	80.1034	3.55314e-19
Bra011484	-2.61774	2.37598	17.0585	3.62452e-05
Bra033352	-2.61766	-0.310827	23.5739	1.20209e-06
Bra000344	-2.61545	4.36563	21.6716	3.23546e-06
Bra008024	-2.6148	2.65746	56.6026	5.33422e-14
Bra004268	-2.61478	2.19049	19.4153	1.05159e-05
Bra014392	-2.61433	0.152699	29.7482	4.91961e-08
Bra013358	-2.6131	4.77574	21.934	2.82187e-06
Bra039186	-2.61085	3.53287	60.9839	5.75422e-15
Bra001385	-2.60996	-0.803787	14.3989	0.000147887
Bra031015	-2.609	0.437343	44.7192	2.27413e-11
Bra003554	-2.60508	1.18386	34.8265	3.60432e-09
Bra017506	-2.60479	1.43169	52.4617	4.38719e-13
Bra023365	-2.60175	3.7734	144.213	3.19093e-33
Bra016662	-2.59971	2.58936	14.5982	0.000133044
Bra029983	-2.59762	0.912458	28.9203	7.54172e-08
Bra021572	-2.59623	4.80632	6.69774	0.00965354
Bra023131	-2.59607	3.34828	104.574	1.51421e-24
Bra008997	-2.59566	1.46824	62.6813	2.43015e-15
Bra040296	-2.59429	3.95757	129.651	4.88632e-30
Bra041164	-2.59401	-0.557617	13.3948	0.000252319
Bra023172	-2.59355	4.73089	157.169	4.70209e-36
Bra025432	-2.5931	-0.585302	31.7041	1.79547e-08
Bra029496	-2.59131	-0.349789	14.4506	0.000143885
Bra030627	-2.5909	1.5766	34.9756	3.33868e-09
Bra020865	-2.58993	0.619519	40.3671	2.10451e-10
Bra011630	-2.5891	-0.192428	22.5996	1.99523e-06
Bra010625	-2.58853	3.28565	89.8688	2.54486e-21
Bra040090	-2.58708	2.82241	123.664	9.97982e-29
Bra002165	-2.58691	5.57088	19.146	1.21093e-05
Bra014622	-2.58478	1.81754	28.6505	8.66922e-08
Bra021048	-2.58251	1.18895	4.9209	0.0265337
Bra001839	-2.58194	-0.551008	16.9435	3.85088e-05
Bra021047	-2.5814	0.741916	5.05005	0.0246252
Bra035790	-2.58085	-1.6959	12.2333	0.00046944
Bra027837	-2.57786	-2.12221	13.0881	0.00029718
Bra005556	-2.57626	-1.26612	9.98312	0.00157982
Bra009365	-2.57574	1.26871	8.40754	0.00373669
Bra024175	-2.57551	2.31805	84.6884	3.49301e-20
Bra000813	-2.57527	3.64341	22.7481	1.84686e-06
Bra039348	-2.57326	0.151034	42.7929	6.08539e-11
Bra023107	-2.57218	-1.47059	14.6745	0.00012776
Bra040186	-2.57193	-1.46929	8.19324	0.00420468
[truncated: 3,224 more rows]
