# Supplementary material for: Transcriptome and QTL mapping analyses of major QTL genes controlling glucosinolate contents in vegetable- and oilseed-type Brassica rapa plants
Source: Front Plant Sci. 2023 Jan 18;13:1067508. doi: 10.3389/fpls.2022.1067508 (PMC9891538; doi:10.3389/fpls.2022.1067508)
Supplement: Supplementary file 2 [file DataSheet_2.zip › Supplementary Table S4. List of 79 DEGs related to GSL pathway.xlsx]

## Sheet: Sheet1
Gene name	RNA-seq read counts						Group	Pattern
	Chiifu			LP08
	Rep1	Rep2	Rep3	Rep1	Rep2	Rep3
BrAAO4.4	9695.95	9969.18	9730.76	14387.7	16031.1	15092.1	Aliphatic	LP08 (up)/Chiifu
BrAOP1.1	43.9413	45.1796	44.0991	93.8362	104.555	98.4308	Aliphatic
BrAOP1.2	1e-05	1e-05	1e-05	48.9441	54.5346	51.3406	Aliphatic
BrAOP1.3	15.1605	15.5878	15.215	26.9222	29.9973	28.2404	Aliphatic
BrAOP2.1	49.057	50.4394	49.2331	10839.6	12077.7	11370.4	Aliphatic
BrAOP2.2	54.0067	55.5285	54.2005	1296.14	1444.19	1359.61	Aliphatic
BrBAT5.1	41.3575	42.5229	41.5059	2267.38	2526.37	2378.4	Aliphatic
BrBAT5.2	6.92947	7.12474	6.95435	794.906	885.703	833.828	Aliphatic
BrBCAT3.1	2788.22	2866.79	2798.23	4433.94	4940.4	4651.05	Aliphatic
BrBCAT4.1	29.7276	30.5653	29.8343	11254.9	12540.5	11806	Aliphatic
BrBCAT4.2	8.91625	9.1675	8.94826	2836.87	3160.91	2975.77	Aliphatic
BrCYP79F1	76.9418	79.11	77.218	25591	28514.1	26844	Aliphatic
BrCYP83A1.1	2242.98	2306.18	2251.03	9159.15	10205.3	9607.61	Aliphatic
BrCYP83A1.2	2281.63	2345.93	2289.82	41893.1	46678.2	43944.3	Aliphatic
BrFMOGS-OX2	2345.33	2411.43	2353.75	9608.5	10706	10079	Aliphatic
BrGSL-OH.8	1.31919	1.35636	1.32392	1699.81	1893.96	1783.04	Aliphatic
BrGSTF11.1	259.734	267.054	260.667	2421.21	2697.77	2539.76	Aliphatic
BrGSTF11.2	89.616	92.1414	89.9378	577.695	643.681	605.981	Aliphatic
BrGSTF11.3	3.96293	4.0746	3.97715	169.308	188.646	177.597	Aliphatic
BrGSTU20	12907.6	13271.4	12954	27259.7	30373.4	28594.4	Aliphatic
BrIPMDH1.1	115.02	118.261	115.433	6188.73	6895.62	6491.75	Aliphatic
BrIPMI-LSU1.1	6621.76	6808.36	6645.54	11507.2	12821.6	12070.6	Aliphatic
BrIPMI-LSU1.2	5062.13	5204.78	5080.3	13973.5	15569.6	14657.7	Aliphatic
BrIPMI-SSU2	284.895	292.923	285.918	5139.31	5726.34	5390.95	Aliphatic
BrMAM1.2	123.832	127.321	124.277	14907	16609.7	15636.9	Aliphatic
BrMAM3.2	3.30914	3.40239	3.32102	453.358	505.142	475.556	Aliphatic
BrMYB28.1	100.913	103.757	101.276	269.026	299.755	282.198	Aliphatic
BrMYB28.3	3543.94	3643.81	3556.66	5491.29	6118.52	5760.16	Aliphatic
BrST5b.1	240.963	247.753	241.828	6886.97	7673.63	7224.19	Aliphatic
BrST5b.2	1.3209	1.35812	1.32564	11.0548	12.3175	11.596	Aliphatic
BrST5b.4	15.098	15.5234	15.1522	2226.7	2481.04	2335.72	Aliphatic
BrST5b.5	79.3204	81.5556	79.6052	301.615	336.067	316.384	Aliphatic
BrST5c	330.143	339.446	331.328	4570.05	5092.05	4793.81	Aliphatic
BrTGG1.5	6.95289	7.14882	6.97785	55.2256	61.5337	57.9297	Aliphatic
BrTGG1.6	6.59255	6.77833	6.61622	51.0932	56.9292	53.5949	Aliphatic
BrTGG1.7	802.244	824.851	805.124	8903.54	9920.53	9339.49	Aliphatic
BrUGT74B1	2519.32	2590.32	2528.37	11818.3	13168.2	12397	Aliphatic
BrUGT74C1.2	1356.68	1394.91	1361.55	13223.9	14734.4	13871.4	Aliphatic
BrCYP81F2.3	18.2434	18.7575	18.3089	72.6466	80.9445	76.2036	Indolic
BrCYP81F2.4	71.1411	73.1458	71.3965	3127.68	3484.93	3280.82	Indolic
BrCYP81F4.1	5.26986	5.41836	5.28878	156.963	174.891	164.648	Indolic
BrCYP81F4.4	121.05	124.461	121.485	185.672	206.88	194.764	Indolic
BrGSTF9.1	4864.91	5002	4882.38	23956.9	26693.3	25129.9	Indolic
BrGSTF9.2	5667.31	5827.01	5687.65	17224.7	19192.1	18068	Indolic
BrIGMT2	46.2621	47.5658	46.4282	142.357	158.618	149.328	Indolic
BrMYB34.4	136.317	140.159	136.807	384.271	428.164	403.086	Indolic
BrPEN3.4	354.831	364.83	356.105	1213.35	1351.94	1272.76	Indolic
BrAPK1.1	1440.78	1481.38	1445.96	5352.57	5963.96	5614.65	Both
BrAPK1.2	656.66	675.165	659.018	1482.72	1652.08	1555.32	Both
BrAPK2.1	104.559	107.505	104.934	713.827	795.363	748.779	Both
BrAPK2.2	202.56	208.268	203.287	2158.54	2405.09	2264.23	Both
BrAPK2.3	1e-05	1e-05	1e-05	87.2936	97.2645	91.5678	Both
BrGGP1.5	44.598	45.8547	44.7581	265.186	295.476	278.17	Both
BrSUR1.1	2224.33	2287.01	2232.32	9583.53	10678.2	10052.8	Both
BrSUR1.3	2023.76	2080.79	2031.03	3981.62	4436.41	4176.57	Both
BrAAO4.3	2046.83	2104.51	2054.18	92.3457	102.894	96.8673	Aliphatic	LP08 (down)/Chiifu
BrBCAT4.3	329.142	338.417	330.324	113.791	126.788	119.362	Aliphatic
BrBCAT4.4	174.646	179.568	175.273	27.2087	30.3166	28.541	Aliphatic
BrCHY1.3	6.27401	6.45081	6.29654	1e-06	1e-06	1e-06	Aliphatic
BrFMOGS-OX5.3	713.904	734.022	716.467	39.9573	44.5214	41.9138	Aliphatic
BrGSL-OH.1	9350.68	9614.18	9384.25	4.11936	4.58988	4.32106	Aliphatic
BrGSL-OH.4	793.294	815.648	796.142	107.291	119.546	112.544	Aliphatic
BrGSL-OH.9	26.7396	27.4931	26.8356	6.301	7.02073	6.60952	Aliphatic
BrIPMDH1.3	290.801	298.996	291.845	32.801	36.5477	34.4071	Aliphatic
BrIPMI-SSU3	1206.92	1240.93	1211.25	217.146	241.949	227.778	Aliphatic
BrST5b.6	31.1368	32.0142	31.2486	2.23142	2.4863	2.34068	Aliphatic
BrCAD1.3	1873.94	1926.74	1880.66	353.365	393.728	370.668	Indolic
BrCYP79B3.1	176.77	181.752	177.405	60.1044	66.9697	63.0473	Indolic
BrCYP79B3.2	1177.24	1210.42	1181.47	315.63	351.683	331.085	Indolic
BrIGMT1.1	1988.96	2045.01	1996.1	292.948	326.409	307.292	Indolic
BrIGMT5.2	79.7009	81.9469	79.9871	17.2034	19.1685	18.0458	Indolic
BrMYB34.1	55.4622	57.0251	55.6613	4.41167	4.91558	4.62768	Indolic
BrMYB34.2	179.73	184.794	180.375	24.4122	27.2006	25.6075	Indolic
BrMYB34.3	665.321	684.07	667.71	0.634759	0.707264	0.665839	Indolic
BrMYB51.3	43.9354	45.1735	44.0931	7.05514	7.861	7.40059	Indolic
BrPEN3.3	20276.8	20848.2	20349.6	5947.53	6626.88	6238.75	Indolic
BrPEN3.6	68654.5	70589.2	68901	15180.3	16914.2	15923.6	Indolic
BrAPK1.3	121.143	124.557	121.578	38.5304	42.9315	40.417	Both
BrSUR1.4	3186.3	3276.09	3197.74	691.092	770.031	724.93	Both
