# Supplementary material for: Transcriptome and QTL mapping analyses of major QTL genes controlling glucosinolate contents in vegetable- and oilseed-type Brassica rapa plants
Source: Front Plant Sci. 2023 Jan 18;13:1067508. doi: 10.3389/fpls.2022.1067508 (PMC9891538; doi:10.3389/fpls.2022.1067508)
Supplement: Supplementary file 2 [file DataSheet_2.zip › Supplementary Table S5 HPLC data of 97_F6_RIL_and_parental lines.xlsx]

## Sheet: Sheet1
Brassica rapa		GSLs Content (nMol/g FW)												Total Alp	Total Ind	Total GSLs
		Aliphatic							Indolic				Aromatic
Sample name	Rep	PGT	GRA	GAS	GNA	GNP	GBN	GER	GBC	4-HGB	4-MTGB	NGB	GNT
Sample 1	1	39.2539	3610.83	90.0498	694.413	1507.91	1041.76	0	52.6802	303.015	8.57787	85.2762	36.3779	6984.21	449.55	7470.12
	2	42.372	3596.98	90.0427	691.584	1510.3	1045.15	0	53.4507	296.577	8.58099	84.6226	32.09	6976.42	443.231	7451.72
Sample 2	1	47.0617	7529.66	9.30383	214.504	1679.63	190.121	17.726	47.2484	283.737	56.904	43.3463	170.984	9688	431.236	10290.2
	2	44.1944	7569.27	10.0752	226.977	1675.16	157.474	16.8418	47.5187	283.638	59.2506	44.9428	185.562	9700	435.35	10320.9
Sample 3	1	45.0083	0	35.3166	0	8768.46	304.108	9.5562	57.7094	289.781	91.9744	189.795	213.941	9162.45	629.259	10005.6
	2	36.6667	0	33.6233	0	8760.96	307.022	9.29305	58.2949	288.003	88.8707	188.332	251.891	9147.57	623.5	10022.9
Sample 4	1	35.6596	7537.02	26.5239	54.0712	2444.21	173.75	10.2422	38.6366	125.897	25.5474	150.095	74.2742	10281.5	340.177	10695.9
	2	32.5499	7568.31	27.7978	56.9074	2427.94	153.889	9.8443	40.1097	125.176	24.8774	152.777	59.303	10277.2	342.94	10679.5
Sample 5	1	31.9913	482.569	89.9847	6.42284	8965.1	556.494	2.21945	14.915	164.183	27.1761	126.848	74.4764	10134.8	333.123	10542.4
	2	35.7472	483.92	90.5155	8.80226	8973.7	559.944	2.01945	15.6156	164.795	26.7772	129.857	75.735	10154.6	337.044	10567.4
Sample 6	1	45.8161	1605.22	122.171	728.475	380.565	926.288	0	146.363	230.021	33.6092	347.649	37.8787	3808.53	757.642	4604.04
	2	39.0532	1607.06	121.69	731.561	379.118	930.29	0	145.71	224.396	32.5607	346.663	42.2938	3808.77	749.33	4600.38
Sample 7	1	32.3907	631.668	187.2	0	356.458	35.978	18.3597	9.5558	18.9965	206.92	28.2542	38.3544	1262.05	263.726	1564.12
	2	31.8724	628.293	188.41	0	376.597	33.0173	16.7902	9.04796	21.9346	204.813	27.8547	39.9087	1274.98	263.65	1578.52
Sample 8	1	57.4275	3.15303	6.91896	0	14596	424.523	15.0145	30.8061	56.3387	158.911	39.1423	36.9541	15103	285.199	15425.1
	2	49.3271	3.29911	7.90263	0	14539.2	420.419	16.0534	26.6275	57.5017	159.628	38.4745	30.6496	15036.2	282.232	15349.1
Sample 9	1	34.4098	3322.66	181.681	230.697	260.863	136.61	5.57214	86.5731	305.742	24.7373	398.891	84.6449	4172.49	815.943	5073.08
	2	26.3559	3340.9	180.5	236.924	260.406	138.251	5.3532	82.1616	300.723	25.7358	404.664	82.0951	4188.69	813.284	5084.07
Sample 10	1	50.6897	2625.55	39.9604	330.211	1023.6	547.579	5.67141	31.4299	280.451	41.4745	137.794	118.471	4623.26	491.15	5232.88
	2	53.3397	2637.89	39.3377	343.23	1026.84	551.658	4.97141	32.9476	273.1	40.0937	140.332	112.153	4657.27	486.473	5255.89
Sample 11	1	30.128	3368	78.6231	0	3846.1	32.5402	203.471	29.9025	9.27222	218.311	228.007	36.361	7558.86	485.493	8080.7
	2	29.8199	3345.88	79.0174	0	3841.21	29.4326	214.96	30.1624	5.82178	215.696	226.023	39.8525	7540.32	477.703	8057.86
Sample 12	1	38.8563	0	15.6872	0	7617.99	69.7591	0	117	43.2661	183.644	128.93	70.4599	7742.29	472.839	8285.52
	2	35.1184	0	15.394	0	7607.27	77.8383	0	115.642	41.8696	178.08	127.146	76.4801	7735.62	462.738	8274.76
Sample 13	1	23.9388	1670.16	37.2173	0	1562.78	0	68.3925	12.2053	26.6688	104.941	165.783	67.3862	3362.48	309.598	3739.43
	2	22.4771	1762.26	36.4895	0	1542.94	0	70.1187	14.2488	26.1915	104.462	163.177	61.1458	3434.29	308.079	3803.47
Sample 14	1	35.4367	8325.71	47.3573	367.324	1649.96	394.596	0	39.7707	131.961	44.6857	158.563	73.9787	10820.4	374.98	11269.3
	2	35.2277	8296.88	45.9318	368.653	1638.13	393.249	0	33.8564	131.317	42.9159	160.915	72.6866	10778.1	369.005	11219.8
Sample 15	1	34.965	0	10.7754	0	8151.14	88.5219	4.01943	19.1603	9.25455	123.995	160.947	66.3075	8289.42	313.357	8669.06
	2	35.8188	0	11.5791	0	8157.62	60.2887	3.84048	16.0777	9.8911	123.654	160.203	68.437	8269.14	309.826	8647.38
Sample 16	1	22.0656	320.225	0	6.81783	145.574	0	0	9.76437	25.1574	85.1519	4.24874	19.5414	494.682	124.322	638.469
	2	20.7758	320.35	0	6.7015	145.802	0	0	10.0761	26.446	85.0695	4.29688	21.7141	493.63	125.888	641.155
Sample 17	1	24.0599	238.235	121.758	0	116.735	0	12.1651	6.68034	19.7976	110.128	17.4352	44.168	512.953	154.041	711.108
	2	23.7136	234.061	123.669	0	111.649	0	12.302	6.68034	17.2386	106.525	17.2605	56.3903	505.395	147.705	709.436
Sample 18	1	28.8972	2636.45	62.4187	471.195	591.314	677.823	5.40373	58.3875	250.604	9.06327	177.582	90.5714	4473.5	495.636	5059.71
	2	37.4192	2657.14	65.9774	487.686	577.904	682.075	5.18478	61.0798	248.021	8.79936	181.339	89.4152	4513.39	499.239	5102.05
Sample 19	1	29.5133	4651.4	72.6517	52.6523	1230.94	107.479	2.59839	65.4128	241.931	46.2624	388.644	70.1981	6147.24	742.25	6959.68
	2	27.7638	4675.52	71.1605	61.969	1224.5	107.675	1.9984	66.3395	246.723	45.5136	395.875	74.3807	6170.58	754.451	6999.42
Sample 20	1	33.3229	745.667	24.2162	-0.0121615	6725.45	50.8355	0	57.1274	34.3588	108.296	699.644	51.008	7579.48	899.427	8529.9
	2	32.7497	740.158	24.0696	-0.0121615	6688.81	49.8667	0	57.3908	34.0733	106.11	695.204	47.0647	7535.64	892.778	8475.47
Sample 21	1	42.4646	430.611	16.5329	2171.53	68.8238	5.67132	0	19.0086	292.702	4.58796	130.855	41.1066	2735.63	447.153	3223.88
	2	48.6507	429.728	17.1748	2165.34	62.5842	5.92459	0	19.0997	288.029	4.65483	130.381	32.5452	2729.4	442.164	3204.1
Sample 22	1	45.8913	6360.5	166.988	123.037	695.765	126.386	14.005	83.1992	155.199	9.57956	190.7	42.0928	7532.57	438.678	8013.34
	2	50.1714	6349.37	169.43	124.303	700.278	126.741	13.0176	82.0175	152.315	9.05063	190.048	40.6993	7533.31	433.431	8007.44
Sample 23	1	32.1167	115.857	20.506	-0.0121615	3258.26	43.3071	8.67727	31.4937	21.8838	187.91	37.5067	66.0442	3478.71	278.794	3823.55
	2	31.9018	114.725	22.0325	-0.0121615	3239.47	42.7562	8.81937	31.5213	22.4406	186.012	37.0467	70.4326	3459.69	277.02	3807.14
Sample 24	1	23.4288	321.86	21.244	0	4852.55	138.903	0	36.4688	204.941	21.1569	313.97	106.229	5357.99	576.536	6040.73
	2	23.1302	323.397	17.5084	0	4841.39	139.948	0	37.117	200.608	20.4547	313.61	99.1891	5345.37	571.79	6016.33
Sample 25	1	20.2511	243.033	44.9897	0	3763.39	42.8906	6.95318	26.7041	206.054	34.5143	63.2661	87.2483	4121.51	330.538	4539.27
	2	19.974	246.088	41.237	0	3789.22	43.5187	8.30053	27.7126	194.071	32.1213	57.9813	89.8363	4148.34	311.886	4550.04
Sample 26	1	33.6359	0	163.103	0	2820.78	148.909	15.1383	27.386	299.761	33.9883	93.0959	20.5029	3181.57	454.231	3656.27
	2	33.0149	0	163.904	0	2825.8	148.463	12.0647	26.4106	288.917	34.8371	91.9327	21.0236	3183.25	442.097	3646.33
Sample 27	1	38.4988	508.837	432.056	39.1764	7559.48	1719.22	27.4582	79.1935	345.176	122.711	223.12	22.1798	10324.7	770.201	11117.1
	2	41.4413	506.86	431.184	39.7856	7519.82	1726.98	25.7572	76.9381	335.943	122.594	220.878	18.3666	10291.8	756.352	11066.5
Sample 28	1	26.4665	1458.81	32.7657	155.898	744.062	340.618	0	10.5029	49.8767	106.037	33.1836	32.9785	2758.62	199.6	2991.19
	2	26.3447	1449.77	31.7648	155.79	714.55	343.346	0	9.23507	48.9508	105.386	32.9108	37.1133	2721.56	196.482	2955.14
Sample 29	1	23.9771	1620.48	11.6197	361.83	587.095	337.239	0	8.74719	18.1034	77.6297	53.7184	25.7556	2942.24	158.199	3126.18
	2	23.0217	1611.23	13.399	358.217	578.5	336.439	0	7.72323	17.4779	77.652	52.8525	24.6147	2920.81	155.706	3101.11
Sample 30	1	20.0432	0	0	0	2696.63	59.13	0	27.6415	126.814	3.35535	317.812	15.4607	2775.81	475.623	3266.84
	2	20.8433	0	0	0	2684.95	57.3255	0	27.2153	124.333	2.68109	315.606	16.6524	2763.12	469.835	3249.55
Sample 31	1	40.2076	371.216	26.966	23.3273	6002.01	1330.6	0	22.2458	141.301	13.4893	106.602	59.5407	7794.32	283.638	8137.48
	2	38.0162	369.037	29.2003	28.562	5969.46	1334.11	0	22.5575	155.456	13.2173	105.985	57.435	7768.39	297.216	8123.03
Sample 32	1	30.7553	6203.91	20.4756	16.8606	2656.72	80.6389	5.50888	78.1058	249.593	36.2692	451.006	33.6794	9014.87	814.974	9863.52
	2	31.3345	6180.65	26.5869	16.6596	2657.33	75.3835	5.56678	78.1509	247.271	38.8915	449.68	34.1341	8993.51	813.994	9841.64
Sample 33	1	24.1299	332.356	0	0	4115.2	98.8933	0	34.5869	7.71505	89.1784	130.475	42.9607	4570.58	261.955	4875.44
	2	25.9069	329.752	0	0	4100.8	60.8017	0	35.6749	6.96817	88.2738	129.577	39.9898	4517.26	260.494	4817.69
Sample 34	1	53.5443	798.155	20.1791	58.2209	1245.03	307.017	0	9.7796	170.858	45.3044	51.8386	47.4558	2482.14	277.781	2807.36
	2	56.5322	811.521	18.5899	59.3059	1255.82	310.352	0	10.8935	172.125	44.9647	53.7285	53.4742	2512.12	281.712	2847.29
Sample 35	1	24.3488	2786.65	24.3986	202.749	2324.42	689.861	14.1376	51.4618	259.724	32.5248	59.3765	17.8061	6066.57	403.087	6487.46
	2	25.1848	2776.12	24.71	202.83	2315.84	690.108	11.8755	51.4251	248.936	31.7915	58.4946	18.0875	6046.67	390.647	6455.4
Sample 36	1	28.5871	434.841	78.083	4.18027	6922.68	407.423	5.71562	53.0606	32.9003	210.718	52.1075	95.3161	7881.51	348.787	8325.61
	2	30.0835	432.711	76.9295	5.30547	6913.99	403.967	7.8377	53.4236	31.0766	209.347	51.7692	101.674	7870.82	345.617	8318.11
Sample 37	1	41.8617	670.16	24.1961	34.278	1363.4	304.416	5.07531	6.33072	67.3746	157.578	17.5459	99.3232	2443.38	248.83	2791.54
	2	42.5018	664.696	24.4064	32.586	1342.15	303.443	5.30267	6.11445	65.1463	157.178	17.9795	104.584	2415.09	246.419	2766.09
Sample 38	1	27.1548	0	11.9481	0	4992.72	131.058	0	47.2408	3.47809	134.574	347.398	44.8154	5162.89	532.691	5740.36
	2	28.5341	0	12.5547	0	4988.43	66.2975	0	48.0091	4.26766	135.068	346.617	44.2364	5095.81	533.961	5673.98
Sample 39	1	21.2314	1869.14	32.3747	165.765	915.013	389.94	1.73524	42.441	150.157	10.1224	206.286	59.7512	3395.2	409.007	3863.96
	2	20.9448	1883.33	32.1371	168.81	917.558	389.976	2.61418	39.219	155.141	10.4501	211.359	61.9239	3415.37	416.168	3893.46
Sample 40	1	47.1671	0	40.9606	0	8056.7	57.8114	16.9432	67.1449	79.5599	252.963	308.985	104.687	8219.58	708.653	9032.89
	2	48.8223	0	40.451	0	8060.46	55.2812	15.56	68.2459	75.9607	255.34	307.55	98.0432	8220.58	707.097	9025.69
Sample 41	1	53.6876	0	78.7687	0	12508.3	109.706	7.6338	68.8011	348.231	24.2742	360.582	60.5721	12758.1	801.888	13620.5
	2	54.0817	0	74.1405	0	12528.8	109.782	6.88223	71.9104	339.602	22.8673	358.223	61.6288	12773.7	792.603	13627.9
Sample 42	1	36.2361	0	13.8117	0	9054.49	57.8553	0	45.3618	30.3871	125.205	220.717	53.2011	9162.39	421.67	9637.22
	2	36.7544	0	14.4699	0	9072.89	52.7494	0	49.2334	29.5643	125.53	219.585	53.8778	9176.86	423.913	9654.6
Sample 43	1	19.1074	793.327	26.0475	0	3996.28	32.707	13.4524	43.931	231.092	20.4562	528.923	150.033	4880.93	824.402	5855.34
	2	23.6884	802.207	28.8994	0	3995.47	26.1651	12.6787	43.2049	235.04	19.4607	533.259	76.6772	4889.1	830.965	5796.73
Sample 44	1	25.1194	4519.03	57.5202	506.224	3006.91	1100.02	0	42.3904	153.353	68.5098	144.91	17.3182	9214.82	409.163	9641.29
	2	25.1624	4501.88	57.0167	506.444	2994.44	1098.16	0	41.9617	147.236	67.6846	143.575	16.5487	9183.11	400.457	9600.1
Sample 45	1	26.7313	326.602	7.62664	9.66562	5124.25	508.882	0	9.774	106.102	8.45929	344.716	51.084	6003.76	469.051	6523.88
	2	26.5975	329.527	6.31743	10.169	5131.75	512.781	0	10.5058	129.079	7.33278	351.774	50.0656	6017.14	498.691	6565.88
Sample 46	1	25.3854	645.069	-0.0162766	136.895	512.289	347.216	0	17.2893	172.079	14.8283	180.546	15.6822	1666.84	384.742	2067.25
	2	30.2256	649.077	-0.0162766	137.613	528.987	358.031	0	15.9763	165.824	15.7473	178.269	14.9117	1703.92	375.817	2094.63
Sample 47	1	57.9776	415.47	39.0572	-0.0121615	8943.01	44.985	22.4508	93.9455	280.11	47.9317	417.857	72.902	9522.93	839.845	10435.7
	2	56.4012	410.468	37.8238	-0.0121615	8919.93	39.0585	19.9613	84.5891	287.146	45.123	412.323	88.1727	9483.63	829.181	10401
Sample 48	1	12.3088	1932.15	14.9492	325.575	401.6	353.851	0	7.64582	62.4215	1.31664	47.428	43.7755	3040.44	118.812	3203
	2	12.6671	1954.36	13.1901	330.228	402.158	352.977	0	8.83751	64.9934	2.03436	49.4554	40.9042	3065.58	125.321	3231.78
Sample 49	1	39.9926	0	23.4428	0	4445.59	48.2838	0	10.0158	33.5769	63.875	84.0632	20.3755	4557.31	191.531	4769.18
	2	38.882	0	17.7966	0	4428.56	31.4414	0	10.2558	32.6369	63.7312	83.7139	23.7829	4516.68	190.338	4730.77
Sample 50	1	40.2852	215.007	10.6086	0	2948.89	26.7496	0	42.7665	91.0676	14.1011	226.62	34.4738	3241.54	374.555	3650.55
	2	39.5328	215.61	11.2101	0	2945.83	13.0351	0	45.9471	88.8641	15.0763	230.9	39.6901	3225.21	380.788	3645.67
Sample 51	1	43.262	0	14.9868	0	6608.62	71.5791	0	11.9313	153.095	3.66132	107.1	40.3292	6738.45	275.787	7054.52
	2	43.5988	0	17.2615	0	6586.06	72.8935	0	11.9544	150.974	3.81913	106.55	36.4127	6719.81	273.297	7029.47
Sample 52	1	41.7573	0	7.13157	0	911.494	0	14.1011	3.91386	6.84642	115.286	28.1187	42.6262	974.484	154.165	1171.23
	2	42.4953	0	7.18616	0	911.443	0	15.7432	4.71163	4.3666	116.748	27.9785	38.6753	976.868	153.805	1169.3
Sample 53	1	42.7751	10171.9	7.60096	102.35	2003.23	164.268	6.91939	52.8448	138.238	49.8134	367.025	64.6229	12499.1	607.921	13171.6
	2	43.5454	10185.7	8.45017	104.45	2008.74	166.111	5.56678	53.573	142.809	49.5381	373.544	66.0107	12522.6	619.464	13208.1
Sample 54	1	22.3035	5948.57	73.6734	1051.2	1210.97	1126.48	4.38753	109.153	336.056	130.988	276.83	76.0602	9437.6	853.028	10366.7
	2	24.5677	5935.08	70.9742	1040.37	1162.69	1123.04	4.77279	110.2	337.851	131.201	275.843	75.5605	9361.5	855.094	10292.2
Sample 55	1	37.5243	52.86	16.9333	-	1347.5	364.907	-	32.2653	16.55	113.345	56.6042	65.2806	1819.72	218.765	2103.73
	2	33.741	50.4393	15.5018	-	1369.5	361.563	-	32.1373	18.7104	107.88	55.6855	62.7232	1830.75	214.413	2107.84
Sample 56	1	42.4523	-	446.862	3.01837	7992.77	324.929	34.0019	69.5559	464.138	33.5395	374.963	47.6396	8844.04	942.196	9833.86
	2	40.6109	-	446.371	3.79882	7930.45	322.647	32.2335	67.2635	460.731	32.475	367.299	56.8509	8776.12	927.769	9760.72
Sample 57	1	41.772	1253.25	19.9247	87.8571	663.195	196.642	-	77.118	116.696	247.389	156.674	161.258	2262.64	597.877	3021.76
	2	42.178	1271.75	17.1344	85.9959	682.362	191.438	-	72.4165	122.278	244.309	153.393	149.816	2290.86	592.397	3033.06
Sample 58	1	40.739	84.049	49.0456	-	1523.58	28.9467	-	12.9095	12.0656	144.168	31.1293	59.4689	1726.36	200.273	1986.08
	2	40.2374	84.6437	50.1829	-	1536.17	34.373	-	11.2158	12.8333	138.949	31.1016	62.2014	1745.61	194.1	2001.88
Sample 59	1	24.8977	1935.99	49.2933	16.85	1325.5	103.807	45.6505	38.3501	244.671	58.0366	180.587	35.675	3501.99	521.644	4059.31
	2	25.4769	1925.4	48.99	18.0556	1330.18	102.192	44.64	43.2561	223.053	56.9713	177.26	36.9528	3494.94	500.541	4032.43
Sample 60	1	42.7154	590.884	9.63806	-	2338.81	-	14.0772	75.0733	15.8	123.985	364.787	57.7365	2996.12	579.646	3633.48
	2	43.7007	586.208	8.88489	-	2339.63	-	12.5088	72.1311	18.9699	120.85	360.255	55.9945	2990.93	572.205	3619.11
Sample 61	1	35.2512	232.884	34.2821	-	2098.44	13.2867	44.7639	59.8916	187.11	29.9192	174.045	56.4087	2458.91	450.966	2966.27
	2	37.9382	236.677	33.348	-	2085.23	7.94529	46.0712	51.6293	190.064	28.717	178.427	55.2601	2447.21	448.837	2951.29
Sample 62	1	31.9767	337.46	21.1375	-	5464.7	60.4403	-	12.6281	79.7575	26.8834	23.2817	20.0345	5915.71	142.551	6078.27
	2	32.8867	338.178	20.3186	-	5481.92	63.0692	-	12.6761	73.7978	27.3863	23.2282	20.3561	5936.37	137.088	6093.79
Sample 63	1	76.0935	-	100.715	-	13762.9	324.944	33.004	8.38268	166.399	27.3074	24.419	21.0223	14297.7	226.508	14545.2
	2	78.1571	-	100.636	-	13723.4	325.339	33.2819	8.85935	165.686	29.5434	24.1676	20.5054	14260.8	228.256	14509.5
Sample 64	1	20.4176	-	14.4437	-	974.234	-0.0291259	19.4913	2.38806	35.8179	1.94298	3.6389	12.9565	1028.56	43.7878	1085.25
	2	21.361	-	16.5162	-	995.941	-0.0291259	19.3335	2.88735	33.4286	1.94521	3.56757	11.8941	1053.12	41.8288	1106.8
Sample 65	1	41.8361	3746.51	40.7422	16.2987	3187.94	134.909	33.2567	73.8797	43.4464	277.845	141.991	145.495	7201.5	537.162	7884.15
	2	44.3512	3724.65	41.5732	16.2162	3172.44	134.164	36.3198	71.2906	47.5913	275.808	140.297	141.176	7169.71	534.987	7845.88
Sample 66	1	27.91	2093.54	8.46877	13.7889	686.288	17.5932	-	15.3661	9.77701	99.6022	104.952	43.7477	2847.59	229.697	3121.02
	2	29.1472	2084.18	11.3066	13.7445	685.305	18.5949	-	14.2867	13.6333	101.612	103.983	36.1836	2842.27	233.515	3111.96
Sample 67	1	29.394	-	47.6586	-	5215.01	68.2681	6.01003	55.1413	32.4731	143.808	274.763	85.579	5366.34	506.186	5958.06
	2	29.8048	-	53.684	-	5239.73	72.4419	6.14477	53.6406	36.0058	140.485	274.245	94.8286	5401.81	504.377	6000.98
Sample 68	1	29.3367	786.172	15.3158	-	18804.1	150.195	-	50.9902	157.152	59.0524	60.938	45.6482	19785.1	328.133	20158.8
	2	30.6074	796.746	15.9062	-	18791.8	148.767	-	57.2488	156.417	59.4304	62.3702	46.1153	19783.8	335.467	20165.3
Sample 69	1	46.5668	800.653	157.608	2.64221	4615.4	133.844	52.961	72.9237	358.635	8.75833	382.813	76.5869	5809.68	823.13	6709.4
	2	42.799	798.011	158.089	2.27737	4646.44	132.781	52.2557	72.7737	349.994	7.73858	380.78	68.7146	5832.65	811.286	6712.65
Sample 70	1	34.9574	-	31.4008	-	8185.33	30.1392	33.3767	36.3095	247.847	89.9526	207.735	37.3602	8315.2	581.844	8934.38
	2	35.3229	-	30.0906	-	8119.85	31.3473	32.783	35.1824	238.19	88.539	204.677	40.0305	8249.39	566.588	8855.98
Sample 71	1	52.4483	-	110.002	-	10658.4	44.5861	25.9981	144.828	59.504	319.618	267.093	180.515	10891.5	791.043	11863
	2	59.2195	-	112.555	-	10652.4	42.4269	31.4402	140.317	58.5223	317.77	265.802	147.863	10898.1	782.412	11828.3
Sample 72	1	29.3395	7056.77	51.6088	19.4667	1661.53	41.8285	17.8586	97.6711	307.181	49.4506	159.171	167.198	8878.41	613.474	9659.08
	2	28.3614	7057.83	52.1891	19.6518	1671.63	41.1636	18.0649	98.1953	294.125	50.6894	158.742	177.851	8888.9	601.752	9668.5
Sample 73	1	26.5218	1648.24	106.954	209.63	2122.67	1249.27	4.82468	55.9467	240.282	37.5408	186.389	104.846	5368.11	520.159	5993.12
	2	33.2751	1664.21	105.119	213.723	2129.91	1251.48	5.21415	57.6281	249.165	36.7551	191.094	106.554	5402.93	534.643	6044.13
Sample 74	1	35.7596	4143.96	22.4454	70.1525	946.308	132.83	12.3545	51.987	211.516	41.4683	244.934	52.0353	5363.81	549.905	5965.75
	2	42.0627	4163.92	25.4247	78.0956	949.436	135.649	11.8829	45.7113	204.119	40.2887	247.664	52.2162	5406.47	537.783	5996.47
Sample 75	1	20.2399	1495.58	30.6366	7.00945	623.37	17.4809	-	52.9567	179.509	16.9267	381.512	36.1083	2194.31	630.904	2861.31
	2	19.724	1513.84	31.8073	20.0169	629.303	13.5603	-	51.1692	168.778	16.5937	386.594	31.1581	2228.25	623.135	2882.53
Sample 76	1	31.4659	6577.71	154.53	948.866	1793.57	1315.44	17.0035	49.1663	227.489	44.8138	123.424	91.2738	10838.6	444.893	11374.7
	2	26.8562	6594.87	151.376	951.126	1795.29	1316.27	17.1824	54.4213	229.518	41.9675	125.576	94.9156	10853	451.483	11399.4
Sample 77	1	21.1555	-	7.49926	-	3138.25	24.5961	-	4.86161	6.52563	69.2477	58.5703	33.4233	3191.5	139.205	3364.08
	2	22.7187	-	6.92604	-	3131.2	28.3014	-	4.96009	8.76523	68.2774	57.2269	27.0451	3189.14	139.23	3355.37
Sample 78	1	24.6967	258.407	164.084	5.4422	4611.67	564.137	-	18.8463	243.337	33.252	94.5738	34.0065	5628.43	390.009	6052.44
	2	25.5064	257.299	164.327	11.8571	4640.96	561.57	-	17.4031	233.396	32.6849	93.3173	35.0459	5661.52	376.801	6073.35
Sample 79	1	43.247	-0.0191984	157.029	-0.0194584	8065.29	403.885	16.0899	15.3434	139.948	11.7933	154.913	21.9424	8685.5	321.998	9029.44
	2	44.5176	-0.0191984	158.04	-0.0194584	8020.39	403.202	13.4373	18.0512	138.73	11.524	153.022	20.5948	8639.55	321.327	8981.47
Sample 80	1	37.3714	221.406	25.8136	-0.0194584	3876.07	41.8268	-	62.5783	81.09	92.8312	79.8388	13.6423	4202.46	316.338	4532.43
	2	39.3299	221.372	25.5225	-0.0194584	3833.82	45.2713	-	60.0117	79.1847	93.0526	78.8666	11.4524	4165.29	311.116	4487.84
Sample 81	1	66.5104	9009.67	42.5472	1086.07	2446.37	1175.21	-	165.241	324.255	21.1103	650.796	91.6127	13826.4	1161.4	15079.4
	2	63.0997	9041.54	48.0145	1106.69	2454.42	1161.51	-	168.459	339.86	21.5935	663.965	78.841	13875.3	1193.88	15148
Sample 82	1	61.8481	3534.09	110.978	330.096	2027.41	953.272	3.9048	71.9926	264.516	37.3281	358.427	78.2667	7021.6	732.264	7832.13
	2	56.0681	3547.28	112.466	333.446	2037.1	954.803	4.75531	64.4011	258.425	37.5653	358.64	74.2392	7045.92	719.032	7839.19
Sample 83	1	27.1966	529.585	18.8631	-0.0121615	2348.79	48.1128	-0.0121051	35.4743	144.874	11.9914	225.363	62.0196	2972.53	417.702	3452.25
	2	24.2647	533.271	20.1926	-0.0121615	2363.77	29.2633	-0.0121051	35.9405	140.125	13.5183	229.204	52.86	2970.74	418.787	3442.39
Sample 84	1	24.5096	954.712	2.48546	5.9734	7778.77	248.911	-	120.739	224.943	30.1462	804.77	8.54081	9015.36	1180.6	10204.5
	2	24.0796	951.318	2.27822	4.67265	7721.24	246.435	-	120.003	217.979	30.1094	796.549	8.68916	8950.03	1164.64	10123.3
Sample 85	1	48.9373	1318.14	123.069	143.562	1060.33	463.068	15.293	72.0209	285.959	42.9137	191.148	138.029	3172.4	592.042	3902.47
	2	47.2833	1318.49	124.201	163.967	1078.7	467.329	16.0614	63.943	274.127	40.668	190.538	80.8556	3216.03	569.277	3866.16
Sample 86	1	44.2261	6680.5	49.2831	421.227	1746.81	612.935	10.793	50.4145	333.102	42.8423	280.1	65.7954	9565.78	706.459	10338
	2	45.1397	6697.94	50.2739	429.641	1754.59	613.629	11.1088	50.0407	331.516	42.3096	285.183	90.9627	9602.33	709.049	10402.3
Sample 87	1	29.7283	2545.77	51.7095	237.636	956.258	480.817	3.30365	160.782	46.9173	280.197	927.722	54.9752	4305.22	1415.62	5775.82
	2	31.1912	2539.61	50.0616	236.908	972.617	481.512	4.53521	162.79	47.6413	276.652	929.463	50.2184	4316.44	1416.55	5783.2
Sample 88	1	35.5382	2043.21	31.6013	124.209	1511	603.213	4.34574	22.0568	233.468	21.9091	151.401	44.9303	4353.12	428.834	4826.89
	2	38.4282	2046.91	30.8987	125.299	1516.77	604.353	4.68258	22.134	224.173	22.0496	150.638	46.6914	4367.34	418.994	4833.02
Sample 89	1	22.8854	-	5.14936	-	717.723	114.45	-	38.7432	4.69331	77.9461	171.726	27.2859	860.208	293.109	1180.57
	2	23.6915	-	4.83596	-	726.092	108.638	-	39.0949	7.58154	76.5965	170.051	30.43	863.257	293.324	1186.97
Sample 90	1	50.0539	2432.57	134.75	205.686	2526.22	960.056	15.093	77.0835	298.49	100.719	91.7051	206.681	6324.43	567.998	7099.11
	2	49.6837	2433.79	136.611	214.855	2500.05	965.152	15.1509	82.6081	298.245	94.7723	91.5584	154.917	6315.29	567.184	7037.4
Sample 91	1	28.6893	388.211	3.42061	1.51595	7015.42	241.806	-	91.9566	39.1412	202.823	181.547	40.3601	7679.06	515.468	8234.88
	2	28.4147	382.827	4.06763	2.08173	7074.02	238.539	-	90.0805	45.5953	198.128	180.076	35.8856	7729.95	513.88	8279.71
Sample 92	1	53.4634	5453.46	1205.4	49.1466	3346.58	392.737	232.376	10.6972	380.168	15.395	130.356	214.835	10733.2	536.617	11484.6
	2	58.6762	5471.1	1206.68	53.7521	3344.77	394.304	229.782	11.464	376.15	18.617	132.945	220.16	10759.1	539.177	11518.4
Sample 93	1	36.2543	8083.8	128.187	690.648	2005.36	1246.64	14.0443	95.3808	131.82	247.765	360.167	62.0997	12204.9	835.132	13102.2
	2	33.5172	8030.09	126.773	684.742	2029.16	1234.49	13.899	94.3643	134.706	242.221	357.09	58.7574	12152.7	828.382	13039.8
Sample 94	1	47.7137	370.228	33.2587	5.54235	9942.09	901.252	5.28088	117.56	229.404	21.514	82.4225	45.7107	11305.4	450.901	11802
	2	49.4943	370.003	33.6338	5.83846	9964.19	902.941	4.91247	117.064	234.137	21.1692	81.9335	34.3814	11331	454.304	11819.7
Sample 95	1	15.3738	0	11.5538	0	6221.93	63.4799	1.31946	4.50841	99.2451	5.69018	47.43	32.6936	6313.66	156.874	6503.2
	2	19.6969	0	12.3727	0	6240.7	65.4048	1.38788	4.8546	99.3701	4.95462	48.8977	34.56	6339.57	158.077	6532.18
Sample 96	1	27.7348	5167.04	2.83698	25.8862	2303.26	89.4877	4.48226	27.2858	218.195	11.7671	160.845	18.1509	7620.73	418.093	8056.97
	2	28.8884	5151.93	2.80665	27.0346	2296.27	88.5835	4.53279	26.2182	214.93	10.7266	159.525	15.3829	7600.04	411.4	8026.83
Sample 97	1	59.2673	0	25.0503	0	12460.7	175.849	23.5402	134.414	203.293	10.1224	387.381	71.4759	12744.4	735.211	13551.1
	2	65.0175	0	24.0696	0	12427.7	168.7	23.1718	139.902	200.159	10.6685	392.179	71.2318	12708.6	742.908	13522.7
LP08	1	36.2249	0	19.2625	0	10347.9	80.259	24.1034	64.8552	212.065	24.342	427.969	16.9251	10507.8	729.231	11253.9
	2	37.5445	0	18.8834	0	10224.3	78.6444	23.8718	63.404	206.881	23.6878	421.635	18.8154	10383.2	715.607	11117.6
지부	1	21.8644	1152.5	36.737	214.421	569.608	399.259	0	54.4806	333.477	47.2526	242.635	17.7291	2394.39	677.844	3089.95
	2	21.7091	1144.65	36.9595	216.294	581.761	396.687	0	54.184	326.14	46.6465	240.123	18.7532	2398.06	667.093	3083.89
