# Supplementary material for: Transcriptome and QTL mapping analyses of major QTL genes controlling glucosinolate contents in vegetable- and oilseed-type Brassica rapa plants
Source: Front Plant Sci. 2023 Jan 18;13:1067508. doi: 10.3389/fpls.2022.1067508 (PMC9891538; doi:10.3389/fpls.2022.1067508)
Supplement: Supplementary file 2 [file DataSheet_2.zip › Supplementary Table S6. Primers used in this study.xlsx]

## Sheet: Sheet1
Supplementary Table S5. Primers used in this study
Primer name	Nucleotide sequence (5'-3')	Usage
BrPP2A_F	GGAGAGCTGCTGCAACTAACCTGGG	qRT-PCR
BrPP2A_R	CCAGTAACTTTCCAAGAGCTGCACAGCCTTCC
BrFMOGS-OX4_F	GGTTCGAGACGGCGGTTGAG
BrFMOGS-OX4_R	GCTATGCATCTCCTTCCCTGGCC
BrAOP2a_F	GCT AAT GGT GGC GCA GAT GAT G
BrAOP2a_R	CGG ACG AGA CAG TCT ACC ATT C
BrAOP2b_F	GGT GGT GCT GAT GAT GAG GAG
BrAOP2b_R	CTC TCA CTC GAT GAA AAG GAC G
BrST5b_a_LP	GAG CCT TTC ATC GAG TAC GGT GGT C
BrST5b_a_RP	GAA CAT CGA CTT GAG GGA AGA AAG GG
BrST5b_d_LP	CCC AAA GAC AGG AAC CAC ATG GC
BrST5b_d_RP	CCT GAC TTG GAA ATC GAC TCG GG
BrST5c_F	GCCACGCTTCCTCACCAAAAC
BrST5c_R	GGTTGCGTTTGAGGAGAGGG
BrMYB28b_F	GGC GAG TTT AGC TCA GAG GAG
BrMYB28b_R	CAA ATT CTC TGG AGG CGT GTT G
BrGSL-OHa_LP	CTG GAT CGA TGT TCC TCC TAC TCC GGG
BrGSL-OHa_RP	GGA TGC ACA AAG AAA GAC GCG ACC G
BrFMOGS-OX2_LP	GCA AAT GGG TAG CTG CAG TTT TGT CTG G
BrFMOGS-OX2_RP	CGG TCA ACT TGT TGA GTT CTC CAA GGC
BrMYB28b_infusion_F	ACC ATG ATT ACG AAT TCG AGC TCC GGA TAC AGT AAC ACA TTG GAA CCT GGT TGA ACC CG	PCR amplification of BrMYB28.1 & BrGSL-OH.1
BrMYB28b_infusion_R	GTG CCA AGC TTG CAT GCC TGC AGG ATG GCA CAA TCT GAT TCG CGA GAC GAA TTG TGC
BrGSL-OHa_InFusion_F	ACC ATG ATT ACG AAT TCG AGC TCG GAT CTT CCT CAC AGA TTT CGC GGG ATA AGA TGG G
BrGSL-OHa_InFusion_R	GTG CCA AGC TTG CAT GCC TGC AGG CCG CAG AGA GTC ACA GCT CAG AGA TTG AGA AAC AAG
BrGSL-OHa_sequencing_R2	GTT CTC AAC AAA ACA CTA AAC CCT AAA TC	Sanger sequencing
BrGSL-OHa_sequencing_F2	CAA CTT GCC TGT AGG AGA TCT CC
BrMYB28b_sequencing_R2	CGT GAT GTT ACA ATA TCC TTT CAT TTC TCA
BrMYB28b_sequencing_F2	GTT AAA TAT GGA TAT GTG TCA CAA CTT GG
BrMYB28b_sequencing_R3	CCT AGA AGA ACA GAC AAT GAG GTC
BrGSL-OHa_sequencing_F2_new	CGT CCA TTT GCT AAA ACT CTA TGC TCC
LP08_gBrMYB28b_sequencing_F3	CCA CTT CTT AAT TAT GCC ATG AAG CC
LP08_gBrMYB28b_sequencing_R4	CCT AAA ACC TGA TGT CAA AAG AGG
LP08_gBrMYB28b_sequencing_F4	CTC ATT ACA TGA TGG AAT TGG GGC
BrGSL-OHa_sequencing_F3	CCC ATC TTC ATC TCG TCG AAT G
BrGSL-OHa_sequencing_F4	GTC TCT ATA TAA TGT GGG AAA CTG G
BrGSL-OHa_sequencing_F7	CTT TAA TGG GTC CAT AAA CTC TCG
BrGSL-OHa_sequencing_R3	GGT GGT AGA GCA TGA TAT CAG AAC
BrGSL-OHa_sequencing_F6	GTA CTC CAG TAT GAT CTC CCT AAG
BrGSL-OHa_sequencing_R2	CGT CAG CAT AAC ATT AAA CCT AAA C
BrGSL-OHa_sequencing_F5	GTT TAG GTT TAA TGT TAT GCT GAC G
